# Supplementary material for: The secreted endoribonuclease ENDU-2 from the soma protects germline immortality in C. elegans
Source: Nat Commun. 2021 Feb 24;12:1262. doi: 10.1038/s41467-021-21516-6 (PMC7904951; doi:10.1038/s41467-021-21516-6)
Supplement: Supplementary file 2 — Supplementary Data 1 [file 41467_2021_21516_MOESM2_ESM.xlsx]

## Sheet: transcripts bound by ENDU-2
Supplementary Data 1. Summary of RIP-seq results
Gene ID	Public Name	Gene Name	Transcript Type
WBGene00000001	aap-1	Y110A7A.10	Coding_transcript
WBGene00000010	aat-9	Y53H1C.1	Coding_transcript
WBGene00000018	abl-1	M79.1	Coding_transcript
WBGene00000019	abt-1	C24F3.5	Coding_transcript
WBGene00000020	abt-2	F12B6.1	Coding_transcript
WBGene00000022	abt-4	Y39D8C.1	Coding_transcript
WBGene00000023	abt-5	Y53C10A.9	Coding_transcript
WBGene00000034	abu-11	T01D1.6	Coding_transcript
WBGene00000036	ace-2	Y44E3A.2	Coding_transcript
WBGene00000039	acn-1	C42D8.5	Coding_transcript
WBGene00000040	aco-1	ZK455.1	Coding_transcript
WBGene00000041	aco-2	F54H12.1	Coding_transcript
WBGene00000063	act-1	T04C12.6	Coding_transcript
WBGene00000064	act-2	T04C12.5	Coding_transcript
WBGene00000065	act-3	T04C12.4	Coding_transcript
WBGene00000066	act-4	M03F4.2	Coding_transcript
WBGene00000067	act-5	T25C8.2	Coding_transcript
WBGene00000068	acy-1	F17C8.1	Coding_transcript
WBGene00000071	acy-4	T01C2.1	Coding_transcript
WBGene00000073	add-2	F57F5.4	Coding_transcript
WBGene00000074	adm-2	C04A11.4	Coding_transcript
WBGene00000075	adm-4	ZK154.7	Coding_transcript
WBGene00000079	adr-1	H15N14.1	Coding_transcript
WBGene00000080	adr-2	T20H4.4	Coding_transcript
WBGene00000081	ads-1	Y50D7A.7	Coding_transcript
WBGene00000082	adt-1	C02B4.1	Coding_transcript
WBGene00000083	adt-2	F08C6.1	Coding_transcript
WBGene00000084	aex-1	D2030.10	Coding_transcript
WBGene00000086	aex-3	C02H7.3	Coding_transcript
WBGene00000088	aex-5	F32A7.6	Coding_transcript
WBGene00000090	age-1	B0334.8	Coding_transcript
WBGene00000094	agt-2	F09E5.13	Coding_transcript
WBGene00000095	aha-1	C25A1.11	Coding_transcript
WBGene00000097	aip-1	F58E10.4	Coding_transcript
WBGene00000098	air-1	K07C11.2	Coding_transcript
WBGene00000099	air-2	B0207.4	Coding_transcript
WBGene00000100	ajm-1	C25A11.4	Coding_transcript
WBGene00000101	aka-1	D1022.7	Coding_transcript
WBGene00000102	akt-1	C12D8.10	Coding_transcript
WBGene00000105	alg-1	F48F7.1	Coding_transcript
WBGene00000106	alg-2	T07D3.7	Coding_transcript
WBGene00000107	alh-1	F54D8.3	Coding_transcript
WBGene00000109	alh-3	F36H1.6	Coding_transcript
WBGene00000110	alh-4	T05H4.13	Coding_transcript
WBGene00000112	alh-6	F56D12.1	Coding_transcript
WBGene00000113	alh-7	F45H10.1	Coding_transcript
WBGene00000114	alh-8	F13D12.4	Coding_transcript
WBGene00000115	alh-9	F01F1.6	Coding_transcript
WBGene00000117	alh-11	F42G9.5	Coding_transcript
WBGene00000118	alh-12	Y69F12A.2	Coding_transcript
WBGene00000121	aly-2	F23B2.6	Coding_transcript
WBGene00000122	aly-3	M18.7	Coding_transcript
WBGene00000123	ama-1	F36A4.7	Coding_transcript
WBGene00000136	amt-4	C05E11.5	Coding_transcript
WBGene00000137	amx-1	R13G10.2	Coding_transcript
WBGene00000138	amx-2	B0019.1	Coding_transcript
WBGene00000140	anc-1	ZK973.6	Coding_transcript
WBGene00000142	aos-1	C08B6.9	Coding_transcript
WBGene00000143	apc-2	K06H7.6	Coding_transcript
WBGene00000146	ape-1	F46F3.4	Coding_transcript
WBGene00000147	aph-1	VF36H2L.1	Coding_transcript
WBGene00000148	aph-2	ZC434.6	Coding_transcript
WBGene00000149	apl-1	C42D8.8	Coding_transcript
WBGene00000150	apm-1	F55A12.7	Coding_transcript
WBGene00000151	apn-1	T05H10.2	Coding_transcript
WBGene00000155	app-1	W03G9.4	Coding_transcript
WBGene00000156	apr-1	K04G2.8	Coding_transcript
WBGene00000158	apg-1	Y105E8A.9	Coding_transcript
WBGene00000160	apb-1	Y71H2B.10	Coding_transcript
WBGene00000161	apa-2	T20B5.1	Coding_transcript
WBGene00000162	apd-3	W09G10.4	Coding_transcript
WBGene00000163	apb-3	R11A5.1	Coding_transcript
WBGene00000168	apx-1	K08D9.3	Coding_transcript
WBGene00000169	aqp-1	F32A5.5	Coding_transcript
WBGene00000175	aqp-7	M02F4.8	Coding_transcript
WBGene00000178	aqp-10	ZK1321.3	Coding_transcript
WBGene00000181	ard-1	F01G4.2	Coding_transcript
WBGene00000182	arf-1.2	B0336.2	Coding_transcript
WBGene00000183	arf-3	F57H12.1	Coding_transcript
WBGene00000184	arf-6	Y116A8C.12	Coding_transcript
WBGene00000186	ark-1	C01C7.1	Coding_transcript
WBGene00000187	arl-1	F54C9.10	Coding_transcript
WBGene00000192	arl-8	Y57G11C.13	Coding_transcript
WBGene00000196	aars-1	W02B12.6	Coding_transcript
WBGene00000197	aars-2	F28H1.3	Coding_transcript
WBGene00000198	art-1	C15F1.6	Coding_transcript
WBGene00000199	arx-1	Y71F9AL.16	Coding_transcript
WBGene00000200	arx-2	K07C5.1	Coding_transcript
WBGene00000201	arx-3	Y79H2A.6	Coding_transcript
WBGene00000202	exos-4.2	Y6D11A.1	Coding_transcript
WBGene00000203	arx-5	Y37D8A.1	Coding_transcript
WBGene00000204	arx-6	C35D10.16	Coding_transcript
WBGene00000206	asb-1	F35G12.10	Coding_transcript
WBGene00000207	asb-2	F02E8.1	Coding_transcript
WBGene00000208	trip-4	Y53F4B.15	Coding_transcript
WBGene00000209	asg-1	K07A12.3	Coding_transcript
WBGene00000210	asg-2	C53B7.4	Coding_transcript
WBGene00000212	asm-2	ZK455.4	Coding_transcript
WBGene00000214	asp-1	Y39B6A.20	Coding_transcript
WBGene00000215	asp-2	T18H9.2	Coding_transcript
WBGene00000216	asp-3	H22K11.1	Coding_transcript
WBGene00000217	asp-4	R12H7.2	Coding_transcript
WBGene00000218	asp-5	F21F8.3	Coding_transcript
WBGene00000219	asp-6	F21F8.7	Coding_transcript
WBGene00000221	atf-5	T04C10.4	Coding_transcript
WBGene00000223	atf-7	C07G2.2	Coding_transcript
WBGene00000224	atgp-1	F26D10.9	Coding_transcript
WBGene00000226	atl-1	T06E4.3	Coding_transcript
WBGene00000227	atm-1	Y48G1BL.2	Coding_transcript
WBGene00000228	atn-1	W04D2.1	Coding_transcript
WBGene00000229	atp-2	C34E10.6	Coding_transcript
WBGene00000230	atp-3	F27C1.7	Coding_transcript
WBGene00000231	atx-2	D2045.1	Coding_transcript
WBGene00000235	baf-1	B0464.7	Coding_transcript
WBGene00000236	bag-1	F57B10.11	Coding_transcript
WBGene00000237	bam-2	Y71F9AR.1	Coding_transcript
WBGene00000238	bar-1	C54D1.6	Coding_transcript
WBGene00000239	bas-1	C05D2.4	Coding_transcript
WBGene00000247	bec-1	T19E7.3	Coding_transcript
WBGene00000248	ben-1	C54C6.2	Coding_transcript
WBGene00000249	bir-1	T27F2.3	Coding_transcript
WBGene00000250	bir-2	C50B8.2	Coding_transcript
WBGene00000251	bli-1	C09G5.6	Coding_transcript
WBGene00000252	bli-2	F59E12.12	Coding_transcript
WBGene00000253	bli-3	F56C11.1	Coding_transcript
WBGene00000254	bli-4	K04F10.4	Coding_transcript
WBGene00000256	bli-6	Y73B6BL.34	Coding_transcript
WBGene00000257	bmk-1	F23B12.8	Coding_transcript
WBGene00000259	bpl-1	F13H8.10	Coding_transcript
WBGene00000263	F23H11.5	F23H11.5	Coding_transcript
WBGene00000264	brc-1	C36A4.8	Coding_transcript
WBGene00000265	brd-1	K04C2.4	Coding_transcript
WBGene00000266	bre-1	C53B4.7	Coding_transcript
WBGene00000268	bre-3	B0464.4	Coding_transcript
WBGene00000269	bre-4	Y73E7A.7	Coding_transcript
WBGene00000271	brf-1	F45E12.2	Coding_transcript
WBGene00000273	brp-1	Y79H2A.1	Coding_transcript
WBGene00000274	btf-1	F15D4.1	Coding_transcript
WBGene00000275	bub-1	R06C7.8	Coding_transcript
WBGene00000276	byn-1	F57B9.5	Coding_transcript
WBGene00000277	cab-1	C23H4.1	Coding_transcript
WBGene00000281	cah-3	K05G3.3	Coding_transcript
WBGene00000282	cah-4	R01E6.3	Coding_transcript
WBGene00000289	cam-1	C01G6.8	Coding_transcript
WBGene00000292	cap-1	D2024.6	Coding_transcript
WBGene00000293	cap-2	M106.5	Coding_transcript
WBGene00000294	cas-1	F41G4.2	Coding_transcript
WBGene00000298	cat-4	F32G8.6	Coding_transcript
WBGene00000366	cbp-1	R10E11.1	Coding_transcript
WBGene00000367	cca-1	C54D2.5	Coding_transcript
WBGene00000368	ccb-1	T28F2.5	Coding_transcript
WBGene00000369	ccf-1	Y56A3A.20	Coding_transcript
WBGene00000370	ccg-1	Y73F8A.6	Coding_transcript
WBGene00000371	cox-5B	F26E4.9	Coding_transcript
WBGene00000375	cyp-44A1	ZK177.5	Coding_transcript
WBGene00000376	ccr-4	ZC518.3	Coding_transcript
WBGene00000377	cct-1	T05C12.7	Coding_transcript
WBGene00000378	cct-2	T21B10.7	Coding_transcript
WBGene00000379	cct-4	K01C8.10	Coding_transcript
WBGene00000380	cct-5	C07G2.3	Coding_transcript
WBGene00000381	cct-6	F01F1.8	Coding_transcript
WBGene00000382	cdc-6	C43E11.10	Coding_transcript
WBGene00000383	cdc-14	C17G10.4	Coding_transcript
WBGene00000386	cdc-25.1	K06A5.7	Coding_transcript
WBGene00000387	cdc-25.2	F16B4.8	Coding_transcript
WBGene00000388	cdc-25.3	ZK637.11	Coding_transcript
WBGene00000390	cdc-42	R07G3.1	Coding_transcript
WBGene00000393	cdf-1	C15B12.7	Coding_transcript
WBGene00000395	cdh-3	ZK112.7	Coding_transcript
WBGene00000396	cdh-4	F25F2.2	Coding_transcript
WBGene00000399	cdh-7	R05H10.6	Coding_transcript
WBGene00000402	cdh-10	C45G7.5	Coding_transcript
WBGene00000403	casy-1	B0034.3	Coding_transcript
WBGene00000405	cdk-1	T05G5.3	Coding_transcript
WBGene00000407	cdk-5	T27E9.3	Coding_transcript
WBGene00000408	cdk-7	Y39G10AL.3	Coding_transcript
WBGene00000409	cdk-8	F39H11.3	Coding_transcript
WBGene00000410	cdk-9	H25P06.2	Coding_transcript
WBGene00000411	cdl-1	R06F6.1	Coding_transcript
WBGene00000413	cdt-1	Y54E10A.15	Coding_transcript
WBGene00000414	cec-1	ZK1236.2	Coding_transcript
WBGene00000415	ced-1	Y47H9C.4	Coding_transcript
WBGene00000416	ced-2	Y41D4B.13	Coding_transcript
WBGene00000417	ced-3	C48D1.2	Coding_transcript
WBGene00000418	ced-4	C35D10.9	Coding_transcript
WBGene00000419	ced-5	C02F4.1	Coding_transcript
WBGene00000420	ced-6	F56D2.7	Coding_transcript
WBGene00000421	ced-7	C48B4.4	Coding_transcript
WBGene00000423	ced-9	T07C4.8	Coding_transcript
WBGene00000424	ced-10	C09G12.8	Coding_transcript
WBGene00000426	ced-12	Y106G6E.5	Coding_transcript
WBGene00000444	ceh-21	T26C11.6	Coding_transcript
WBGene00000459	ceh-38	F22D3.1	Coding_transcript
WBGene00000460	ceh-39	T26C11.7	Coding_transcript
WBGene00000464	ceh-44	Y54F10AM.4	Coding_transcript
WBGene00000465	cpg-1	C07G2.1	Coding_transcript
WBGene00000466	cel-1	C03D6.3	Coding_transcript
WBGene00000467	cep-1	F52B5.5	Coding_transcript
WBGene00000472	cey-1	F33A8.3	Coding_transcript
WBGene00000473	cey-2	F46F11.2	Coding_transcript
WBGene00000474	cey-3	M01E11.5	Coding_transcript
WBGene00000475	cey-4	Y39A1C.3	Coding_transcript
WBGene00000479	cgh-1	C07H6.5	Coding_transcript
WBGene00000480	cgp-1	Y38C9A.2	Coding_transcript
WBGene00000482	chd-3	T14G8.1	Coding_transcript
WBGene00000485	che-3	F18C12.1	Coding_transcript
WBGene00000496	chs-1	T25G3.2	Coding_transcript
WBGene00000497	chs-2	F48A11.1	Coding_transcript
WBGene00000498	chk-1	Y39H10A.7	Coding_transcript
WBGene00000499	chk-2	Y60A3A.12	Coding_transcript
WBGene00000500	chn-1	T09B4.10	Coding_transcript
WBGene00000502	chp-1	Y110A7A.13	Coding_transcript
WBGene00000503	cht-1	C04F6.3	Coding_transcript
WBGene00000507	cit-1.1	F44B9.4	Coding_transcript
WBGene00000508	cit-1.2	F44B9.3	Coding_transcript
WBGene00000509	cka-1	C28D4.2	Coding_transcript
WBGene00000517	cki-2	T05A6.2	Coding_transcript
WBGene00000519	cku-70	Y47D3A.4	Coding_transcript
WBGene00000520	cku-80	R07E5.8	Coding_transcript
WBGene00000522	clc-1	C09F12.1	Coding_transcript
WBGene00000527	cle-1	C36B1.1	Coding_transcript
WBGene00000528	clh-1	T27D12.2	Coding_transcript
WBGene00000530	clh-3	E04F6.11	Coding_transcript
WBGene00000532	clh-5	C07H4.2	Coding_transcript
WBGene00000533	clh-6	R07B7.1	Coding_transcript
WBGene00000534	cpi-2	R01B10.1	Coding_transcript
WBGene00000537	clk-2	C07H6.6	Coding_transcript
WBGene00000542	clp-1	C06G4.2	Coding_transcript
WBGene00000543	clp-2	T04A8.16	Coding_transcript
WBGene00000545	clp-4	Y39A3CL.5	Coding_transcript
WBGene00000547	clp-7	Y77E11A.11	Coding_transcript
WBGene00000548	clr-1	F56D1.4	Coding_transcript
WBGene00000549	cls-2	R107.6	Coding_transcript
WBGene00000550	clu-1	F55H2.6	Coding_transcript
WBGene00000552	cmd-1	T21H3.3	Coding_transcript
WBGene00000564	cnk-1	R01H10.8	Coding_transcript
WBGene00000565	cnt-1	Y17G7B.15	Coding_transcript
WBGene00000566	cnt-2	Y39A1A.15	Coding_transcript
WBGene00000567	cnx-1	ZK632.6	Coding_transcript
WBGene00000585	cogc-2	C06G3.10	Coding_transcript
WBGene00000591	coh-1	K08A8.3	Coding_transcript
WBGene00000592	coh-3	F08H9.1	Coding_transcript
WBGene00000597	col-8	F11H8.3	Coding_transcript
WBGene00000599	col-10	B0222.8	Coding_transcript
WBGene00000601	col-12	F15H10.1	Coding_transcript
WBGene00000602	col-13	F15H10.2	Coding_transcript
WBGene00000603	col-14	C46A5.3	Coding_transcript
WBGene00000606	col-17	F11G11.10	Coding_transcript
WBGene00000608	col-19	ZK1193.1	Coding_transcript
WBGene00000609	col-20	F11G11.11	Coding_transcript
WBGene00000615	col-38	F54C9.4	Coding_transcript
WBGene00000616	col-39	C09G5.4	Coding_transcript
WBGene00000618	col-41	T10B10.1	Coding_transcript
WBGene00000625	col-48	Y54E10BL.2	Coding_transcript
WBGene00000626	col-49	K09H9.3	Coding_transcript
WBGene00000636	col-60	F22D6.10	Coding_transcript
WBGene00000639	col-63	ZK265.2	Coding_transcript
WBGene00000641	col-65	K08C9.4	Coding_transcript
WBGene00000647	col-71	Y49F6B.10	Coding_transcript
WBGene00000649	col-73	F11G11.12	Coding_transcript
WBGene00000652	col-76	M110.1	Coding_transcript
WBGene00000653	col-77	M195.1	Coding_transcript
WBGene00000656	col-80	C09G5.5	Coding_transcript
WBGene00000657	col-81	F38A3.1	Coding_transcript
WBGene00000663	col-88	W05G11.3	Coding_transcript
WBGene00000665	col-90	C29E4.1	Coding_transcript
WBGene00000666	col-91	F09G8.6	Coding_transcript
WBGene00000667	col-92	W05B2.6	Coding_transcript
WBGene00000668	col-93	W05B2.5	Coding_transcript
WBGene00000670	col-95	Y41C4A.16	Coding_transcript
WBGene00000672	col-97	ZK1010.7	Coding_transcript
WBGene00000673	col-98	F14F7.1	Coding_transcript
WBGene00000675	col-101	K02D7.3	Coding_transcript
WBGene00000677	col-103	F56B3.1	Coding_transcript
WBGene00000678	col-104	F58F6.1	Coding_transcript
WBGene00000680	col-106	Y77E11A.15	Coding_transcript
WBGene00000681	col-107	C34H4.4	Coding_transcript
WBGene00000683	col-109	Y38C1BA.3	Coding_transcript
WBGene00000687	col-113	C34D4.15	Coding_transcript
WBGene00000693	col-119	C53B4.5	Coding_transcript
WBGene00000694	col-120	Y11D7A.11	Coding_transcript
WBGene00000696	col-122	T05A1.2	Coding_transcript
WBGene00000698	col-124	C24F3.6	Coding_transcript
WBGene00000699	col-125	C29F4.1	Coding_transcript
WBGene00000703	col-129	M18.1	Coding_transcript
WBGene00000704	col-130	F08G5.4	Coding_transcript
WBGene00000707	col-133	F52B11.4	Coding_transcript
WBGene00000708	col-135	M199.5	Coding_transcript
WBGene00000711	col-138	C52D10.13	Coding_transcript
WBGene00000712	col-139	F41F3.4	Coding_transcript
WBGene00000713	col-140	F26F12.1	Coding_transcript
WBGene00000715	col-142	T15B7.4	Coding_transcript
WBGene00000716	col-143	T15B7.3	Coding_transcript
WBGene00000718	col-145	B0222.7	Coding_transcript
WBGene00000719	col-146	T06E4.6	Coding_transcript
WBGene00000720	col-147	T06E4.4	Coding_transcript
WBGene00000722	col-149	B0024.1	Coding_transcript
WBGene00000728	col-155	F55C10.3	Coding_transcript
WBGene00000732	col-159	F57B1.3	Coding_transcript
WBGene00000733	col-160	F57B1.4	Coding_transcript
WBGene00000734	col-161	C50B6.4	Coding_transcript
WBGene00000735	col-162	Y2H9A.3	Coding_transcript
WBGene00000739	col-166	T07H6.3	Coding_transcript
WBGene00000740	col-167	T10E10.2	Coding_transcript
WBGene00000742	col-169	T10E10.5	Coding_transcript
WBGene00000748	col-175	C35B8.1	Coding_transcript
WBGene00000751	col-178	C34F6.2	Coding_transcript
WBGene00000752	col-179	C34F6.3	Coding_transcript
WBGene00000753	col-180	C44C10.1	Coding_transcript
WBGene00000754	col-181	W03G11.1	Coding_transcript
WBGene00000757	col-184	F15A2.1	Coding_transcript
WBGene00000761	coq-1	C24A11.9	Coding_transcript
WBGene00000765	coq-5	ZK652.9	Coding_transcript
WBGene00000767	coq-8	C35D10.4	Coding_transcript
WBGene00000768	cor-1	R01H10.3	Coding_transcript
WBGene00000770	cpb-1	C40H1.1	Coding_transcript
WBGene00000772	cpb-3	B0414.5	Coding_transcript
WBGene00000773	cpf-1	F28C6.3	Coding_transcript
WBGene00000774	cpf-2	F56A8.6	Coding_transcript
WBGene00000776	cpl-1	T03E6.7	Coding_transcript
WBGene00000777	cpn-1	F43G9.9	Coding_transcript
WBGene00000779	cpn-3	F28H1.2	Coding_transcript
WBGene00000781	cpr-1	C52E4.1	Coding_transcript
WBGene00000783	cpr-3	T10H4.12	Coding_transcript
WBGene00000784	cpr-4	F44C4.3	Coding_transcript
WBGene00000785	cpr-5	W07B8.5	Coding_transcript
WBGene00000786	cpr-6	C25B8.3	Coding_transcript
WBGene00000787	cps-6	C41D11.8	Coding_transcript
WBGene00000788	cpz-1	F32B5.8	Coding_transcript
WBGene00000789	cpz-2	M04G12.2	Coding_transcript
WBGene00000792	crb-1	F11C7.4	Coding_transcript
WBGene00000793	crh-1	Y41C4A.4	Coding_transcript
WBGene00000794	crn-1	Y47G6A.8	Coding_transcript
WBGene00000796	crn-3	C14A4.4	Coding_transcript
WBGene00000800	cars-1	Y23H5A.7	Coding_transcript
WBGene00000802	crt-1	Y38A10A.5	Coding_transcript
WBGene00000803	csb-1	F53H4.1	Coding_transcript
WBGene00000804	csc-1	Y48E1B.12	Coding_transcript
WBGene00000812	csk-1	Y48G1C.2	Coding_transcript
WBGene00000813	csn-1	Y59A8A.1	Coding_transcript
WBGene00000814	csn-2	B0025.2	Coding_transcript
WBGene00000815	csn-3	Y38C1AA.2	Coding_transcript
WBGene00000816	csn-4	Y55F3AM.15	Coding_transcript
WBGene00000817	csn-5	B0547.1	Coding_transcript
WBGene00000818	csn-6	Y67H2A.6	Coding_transcript
WBGene00000822	csq-1	F40E10.3	Coding_transcript
WBGene00000829	ctb-1	MTCE.21	Coding_transcript
WBGene00000831	ctl-2	Y54G11A.5	Coding_transcript
WBGene00000832	ctn-1	Y23H5A.5	Coding_transcript
WBGene00000833	cts-1	T20G5.2	Coding_transcript
WBGene00000834	cua-1	Y76A2A.2	Coding_transcript
WBGene00000836	cul-1	D2045.6	Coding_transcript
WBGene00000837	cul-2	ZK520.4	Coding_transcript
WBGene00000838	cul-3	Y108G3AL.1	Coding_transcript
WBGene00000839	cul-4	F45E12.3	Coding_transcript
WBGene00000840	cul-5	ZK856.1	Coding_transcript
WBGene00000843	cup-2	F25D7.1	Coding_transcript
WBGene00000846	cup-5	R13A5.1	Coding_transcript
WBGene00000854	cux-7	C07H6.8	Coding_transcript
WBGene00000863	cya-1	ZK507.6	Coding_transcript
WBGene00000865	cyb-1	ZC168.4	Coding_transcript
WBGene00000866	cyb-2.1	Y43E12A.1	Coding_transcript
WBGene00000867	cyb-2.2	H31G24.4	Coding_transcript
WBGene00000868	cyb-3	T06E6.2	Coding_transcript
WBGene00000869	cyc-1	C54G4.8	Coding_transcript
WBGene00000871	cye-1	C37A2.4	Coding_transcript
WBGene00000872	cyk-1	F11H8.4	Coding_transcript
WBGene00000874	cyk-3	ZK328.1	Coding_transcript
WBGene00000875	cyk-4	K08E3.6	Coding_transcript
WBGene00000876	cyl-1	C52E4.6	Coding_transcript
WBGene00000877	cyn-1	Y49A3A.5	Coding_transcript
WBGene00000878	cyn-2	ZK520.5	Coding_transcript
WBGene00000879	cyn-3	Y75B12B.5	Coding_transcript
WBGene00000880	cyn-4	F59E10.2	Coding_transcript
WBGene00000881	cyn-5	F31C3.1	Coding_transcript
WBGene00000883	cyn-7	Y75B12B.2	Coding_transcript
WBGene00000884	cyn-8	D1009.2	Coding_transcript
WBGene00000885	cyn-9	T27D1.1	Coding_transcript
WBGene00000889	cyn-13	Y116A8C.34	Coding_transcript
WBGene00000890	sig-7	F39H2.2	Coding_transcript
WBGene00000891	cyn-15	Y87G2A.6	Coding_transcript
WBGene00000892	cyn-16	Y17G7B.9	Coding_transcript
WBGene00000894	dab-1	M110.5	Coding_transcript
WBGene00000896	dad-1	F57B10.10	Coding_transcript
WBGene00000897	daf-1	F29C4.1	Coding_transcript
WBGene00000898	daf-2	Y55D5A.5	Coding_transcript
WBGene00000899	daf-3	F25E2.5	Coding_transcript
WBGene00000900	daf-4	C05D2.1	Coding_transcript
WBGene00000901	daf-5	W01G7.1	Coding_transcript
WBGene00000904	daf-8	R05D11.1	Coding_transcript
WBGene00000908	daf-12	F11A1.3	Coding_transcript
WBGene00000910	daf-14	F01G10.8	Coding_transcript
WBGene00000911	daf-15	C10C5.6	Coding_transcript
WBGene00000912	daf-16	R13H8.1	Coding_transcript
WBGene00000913	daf-18	T07A9.6	Coding_transcript
WBGene00000914	daf-19	F33H1.1	Coding_transcript
WBGene00000915	hsp-90	C47E8.5	Coding_transcript
WBGene00000917	daf-25	Y48G1A.3	Coding_transcript
WBGene00000923	daf-31	K07H8.3	Coding_transcript
WBGene00000931	dao-5	C25A1.10	Coding_transcript
WBGene00000933	dap-3	C14A4.2	Coding_transcript
WBGene00000935	daz-1	F56D1.7	Coding_transcript
WBGene00000937	dbr-1	C55B7.8	Coding_transcript
WBGene00000938	dcp-66	C26C6.5	Coding_transcript
WBGene00000939	dcr-1	K12H4.8	Coding_transcript
WBGene00000940	dcs-1	Y113G7A.9	Coding_transcript
WBGene00000942	deb-1	ZC477.9	Coding_transcript
WBGene00000958	dgk-1	C09E10.2	Coding_transcript
WBGene00000959	dgk-2	F46H6.2	Coding_transcript
WBGene00000961	dgn-1	T21B6.1	Coding_transcript
WBGene00000962	dhc-1	T21E12.4	Coding_transcript
WBGene00000965	dhs-1	C01G8.3	Coding_transcript
WBGene00000967	dhs-3	T02E1.5	Coding_transcript
WBGene00000970	dhs-6	C17G10.8	Coding_transcript
WBGene00000975	dhs-12	K08F4.9	Coding_transcript
WBGene00000976	dhs-13	F36H9.3	Coding_transcript
WBGene00000977	dhs-14	R05D8.8	Coding_transcript
WBGene00000981	dhs-18	C45B11.3	Coding_transcript
WBGene00000985	dhs-22	C15H11.4	Coding_transcript
WBGene00000987	dhs-24	Y60A3A.10	Coding_transcript
WBGene00000988	dhs-25	F09E10.3	Coding_transcript
WBGene00000991	dhs-28	M03A8.1	Coding_transcript
WBGene00000994	dic-1	F08B4.1	Coding_transcript
WBGene00000995	die-1	C18D1.1	Coding_transcript
WBGene00000996	dif-1	F49E8.5	Coding_transcript
WBGene00000998	dig-1	K07E12.1	Coding_transcript
WBGene00001000	dim-1	C18A11.7	Coding_transcript
WBGene00001001	dis-3	C04G2.6	Coding_transcript
WBGene00001002	div-1	R01H10.1	Coding_transcript
WBGene00001005	dlc-1	T26A5.9	Coding_transcript
WBGene00001006	dlg-1	C25F6.2	Coding_transcript
WBGene00001007	dli-1	C39E9.14	Coding_transcript
WBGene00001008	dlk-1	F33E2.2	Coding_transcript
WBGene00001016	dna-2	F43G6.1	Coding_transcript
WBGene00001017	dnc-1	ZK593.5	Coding_transcript
WBGene00001018	dnc-2	C28H8.12	Coding_transcript
WBGene00001019	dnj-1	B0035.14	Coding_transcript
WBGene00001020	dnj-2	B0035.2	Coding_transcript
WBGene00001022	dnj-4	C01G8.4	Coding_transcript
WBGene00001023	dnj-5	C04A2.7	Coding_transcript
WBGene00001025	dnj-7	C55B6.2	Coding_transcript
WBGene00001026	dnj-8	C56C10.13	Coding_transcript
WBGene00001027	dnj-9	F11G11.7	Coding_transcript
WBGene00001028	dnj-10	F22B7.5	Coding_transcript
WBGene00001029	dnj-11	F38A5.13	Coding_transcript
WBGene00001030	dnj-12	F39B2.10	Coding_transcript
WBGene00001031	dnj-13	F54D5.8	Coding_transcript
WBGene00001034	dnj-16	R74.4	Coding_transcript
WBGene00001035	dnj-17	T03F6.2	Coding_transcript
WBGene00001036	dnj-18	T04A8.9	Coding_transcript
WBGene00001037	dnj-19	T05C3.5	Coding_transcript
WBGene00001038	dnj-20	T15H9.7	Coding_transcript
WBGene00001040	dnj-22	T23B12.7	Coding_transcript
WBGene00001041	dnj-23	T24H10.3	Coding_transcript
WBGene00001043	dnj-25	W07A8.3	Coding_transcript
WBGene00001044	dnj-26	Y39C12A.8	Coding_transcript
WBGene00001045	dnj-27	Y47H9C.5	Coding_transcript
WBGene00001046	dnj-28	Y54E10BL.4	Coding_transcript
WBGene00001047	dnj-29	Y63D3A.6	Coding_transcript
WBGene00001049	dog-1	F33H2.1	Coding_transcript
WBGene00001051	cks-1	C09G4.3	Coding_transcript
WBGene00001055	dpf-2	C27C12.7	Coding_transcript
WBGene00001056	dpf-3	K02F2.1	Coding_transcript
WBGene00001057	dpf-4	F01F1.5	Coding_transcript
WBGene00001058	dpf-5	R11E3.8	Coding_transcript
WBGene00001060	dpf-7	R11E3.7	Coding_transcript
WBGene00001061	dpl-1	T23G7.1	Coding_transcript
WBGene00001066	dpy-4	Y41E3.2	Coding_transcript
WBGene00001067	dpy-5	F27C1.8	Coding_transcript
WBGene00001070	dpy-8	C31H2.2	Coding_transcript
WBGene00001073	dpy-11	F46E10.9	Coding_transcript
WBGene00001074	dpy-13	F30B5.1	Coding_transcript
WBGene00001077	dpy-18	Y47D3B.10	Coding_transcript
WBGene00001080	dpy-21	Y59A8B.1	Coding_transcript
WBGene00001081	dpy-22	F47A4.2	Coding_transcript
WBGene00001082	dpy-23	R160.1	Coding_transcript
WBGene00001085	dpy-26	C25G4.5	Coding_transcript
WBGene00001086	dpy-27	R13G10.1	Coding_transcript
WBGene00001087	dpy-28	Y39A1B.3	Coding_transcript
WBGene00001088	dpy-30	ZK863.6	Coding_transcript
WBGene00001089	dre-1	K04A8.6	Coding_transcript
WBGene00001090	drh-1	F15B10.2	Coding_transcript
WBGene00001092	dro-1	F53A2.5	Coding_transcript
WBGene00001093	drp-1	T12E12.4	Coding_transcript
WBGene00001094	dars-1	B0464.1	Coding_transcript
WBGene00001095	dars-2	F10C2.6	Coding_transcript
WBGene00001099	dsc-4	K02D7.4	Coding_transcript
WBGene00001101	dsh-1	C34F11.9	Coding_transcript
WBGene00001102	dsh-2	C27A2.6	Coding_transcript
WBGene00001110	duo-1	F38B7.5	Coding_transcript
WBGene00001112	duo-3	Y106G6H.12	Coding_transcript
WBGene00001130	dyn-1	C02C6.1	Coding_transcript
WBGene00001131	dys-1	F15D3.1	Coding_transcript
WBGene00001132	alp-1	T11B7.4	Coding_transcript
WBGene00001134	eat-3	D2013.5	Coding_transcript
WBGene00001137	eat-6	B0365.3	Coding_transcript
WBGene00001145	eat-16	C16C2.2	Coding_transcript
WBGene00001148	eat-20	H30A04.1	Coding_transcript
WBGene00001149	bcat-1	K02A4.1	Coding_transcript
WBGene00001153	ech-4	R06F6.9	Coding_transcript
WBGene00001154	ech-5	F56B3.5	Coding_transcript
WBGene00001155	ech-6	T05G5.6	Coding_transcript
WBGene00001156	ech-7	Y105E8A.4	Coding_transcript
WBGene00001160	efk-1	F42A10.4	Coding_transcript
WBGene00001161	efl-1	Y102A5C.18	Coding_transcript
WBGene00001162	efl-2	Y48C3A.17	Coding_transcript
WBGene00001166	eftu-2	ZK328.2	Coding_transcript
WBGene00001167	eef-2	F25H5.4	Coding_transcript
WBGene00001168	eef-1A.1	F31E3.5	Coding_transcript
WBGene00001169	eef-1A.2	R03G5.1	Coding_transcript
WBGene00001172	egl-3	C51E3.7	Coding_transcript
WBGene00001173	egl-4	F55A8.2	Coding_transcript
WBGene00001177	egl-8	B0348.4	Coding_transcript
WBGene00001178	egl-9	F22E12.4	Coding_transcript
WBGene00001179	egl-10	F28C1.2	Coding_transcript
WBGene00001184	egl-15	F58A3.2	Coding_transcript
WBGene00001186	egl-18	F55A8.1	Coding_transcript
WBGene00001187	egl-19	C48A7.1	Coding_transcript
WBGene00001189	egl-21	F01D4.4	Coding_transcript
WBGene00001194	egl-27	C04A2.3	Coding_transcript
WBGene00001196	egl-30	M01D7.7	Coding_transcript
WBGene00001208	egl-44	F28B12.2	Coding_transcript
WBGene00001209	egl-45	C27D11.1	Coding_transcript
WBGene00001214	ego-1	F26A3.3	Coding_transcript
WBGene00001215	ego-2	Y53H1C.2	Coding_transcript
WBGene00001224	ehs-1	ZK1248.3	Coding_transcript
WBGene00001225	eif-3.B	Y54E2A.11	Coding_transcript
WBGene00001226	eif-3.C	T23D8.4	Coding_transcript
WBGene00001227	eif-3.D	R08D7.3	Coding_transcript
WBGene00001228	eif-3.E	B0511.10	Coding_transcript
WBGene00001229	eif-3.F	D2013.7	Coding_transcript
WBGene00001230	eif-3.G	F22B5.2	Coding_transcript
WBGene00001231	eif-3.H	C41D11.2	Coding_transcript
WBGene00001232	eif-3.I	Y74C10AR.1	Coding_transcript
WBGene00001233	eif-3.K	T16G1.11	Coding_transcript
WBGene00001234	eif-6	C47B2.5	Coding_transcript
WBGene00001239	elo-1	F56H11.4	Coding_transcript
WBGene00001240	elo-2	F11E6.5	Coding_transcript
WBGene00001241	elo-3	D2024.3	Coding_transcript
WBGene00001243	elo-5	F41H10.7	Coding_transcript
WBGene00001244	elo-6	F41H10.8	Coding_transcript
WBGene00001258	emb-4	Y80D3A.2	Coding_transcript
WBGene00001259	emb-5	T04A8.14	Coding_transcript
WBGene00001262	emb-8	K10D2.6	Coding_transcript
WBGene00001263	emb-9	K04H4.1	Coding_transcript
WBGene00001281	emb-27	F10B5.6	Coding_transcript
WBGene00001284	emb-30	F54C8.3	Coding_transcript
WBGene00001303	emo-1	F32D8.6	Coding_transcript
WBGene00001309	emr-1	M01D7.6	Coding_transcript
WBGene00001320	ent-1	ZK809.4	Coding_transcript
WBGene00001324	eor-1	R11E3.6	Coding_transcript
WBGene00001325	eor-2	C44H4.7	Coding_transcript
WBGene00001328	epi-1	K08C7.3	Coding_transcript
WBGene00001329	epn-1	T04C10.2	Coding_transcript
WBGene00001330	eps-8	Y57G11C.24	Coding_transcript
WBGene00001331	erd-2	F09B9.3	Coding_transcript
WBGene00001332	eri-1	T07A9.5	Coding_transcript
WBGene00001333	erm-1	C01G8.5	Coding_transcript
WBGene00001334	ero-1	Y105E8B.8	Coding_transcript
WBGene00001336	qars-1	Y41E3.4	Coding_transcript
WBGene00001337	ears-1	ZC434.5	Coding_transcript
WBGene00001338	ears-2	T07A9.2	Coding_transcript
WBGene00001340	etr-1	T01D1.2	Coding_transcript
WBGene00001345	fos-1	F29G9.4	Coding_transcript
WBGene00001352	evl-14	H38K22.1	Coding_transcript
WBGene00001365	exc-4	Y105E8A.22	Coding_transcript
WBGene00001372	exo-3	R09B3.1	Coding_transcript
WBGene00001385	far-1	F02A9.2	Coding_transcript
WBGene00001386	far-2	F02A9.3	Coding_transcript
WBGene00001393	fat-1	Y67H2A.8	Coding_transcript
WBGene00001394	fat-2	W02A2.1	Coding_transcript
WBGene00001395	fat-3	W08D2.4	Coding_transcript
WBGene00001396	fat-4	T13F2.1	Coding_transcript
WBGene00001397	fat-5	W06D12.3	Coding_transcript
WBGene00001398	fat-6	VZK822L.1	Coding_transcript
WBGene00001399	fat-7	F10D2.9	Coding_transcript
WBGene00001401	fbf-1	H12I13.4	Coding_transcript
WBGene00001402	fbf-2	F21H12.5	Coding_transcript
WBGene00001403	fbl-1	F56H11.1	Coding_transcript
WBGene00001404	fbp-1	K07A3.1	Coding_transcript
WBGene00001405	fce-1	C04F12.10	Coding_transcript
WBGene00001406	fce-2	F48F5.5	Coding_transcript
WBGene00001411	fem-1	F35D6.1	Coding_transcript
WBGene00001412	fem-2	T19C3.8	Coding_transcript
WBGene00001413	fem-3	C01F6.4	Coding_transcript
WBGene00001414	fer-1	F43G9.6	Coding_transcript
WBGene00001423	fib-1	T01C3.7	Coding_transcript
WBGene00001426	fkb-1	F36H1.1	Coding_transcript
WBGene00001427	fkb-2	Y18D10A.19	Coding_transcript
WBGene00001428	fkb-3	C05C8.3	Coding_transcript
WBGene00001431	fkb-6	F31D4.3	Coding_transcript
WBGene00001439	fkh-7	F26D12.1	Coding_transcript
WBGene00001441	fkh-9	K03C7.2	Coding_transcript
WBGene00001443	fli-1	B0523.5	Coding_transcript
WBGene00001470	baz-2	ZK783.4	Coding_transcript
WBGene00001475	fmi-1	F15B9.7	Coding_transcript
WBGene00001476	fmo-1	K08C7.2	Coding_transcript
WBGene00001479	fmo-4	F53F4.5	Coding_transcript
WBGene00001481	fog-1	Y54E10A.4	Coding_transcript
WBGene00001482	fog-2	Y113G7B.5	Coding_transcript
WBGene00001484	fox-1	T07D1.4	Coding_transcript
WBGene00001485	fre-1	Y113G7A.8	Coding_transcript
WBGene00001488	frm-1	ZK270.2	Coding_transcript
WBGene00001489	frm-2	T04C9.6	Coding_transcript
WBGene00001491	frm-4	C24A11.8	Coding_transcript
WBGene00001493	frm-7	C51F7.1	Coding_transcript
WBGene00001496	frm-10	F25H9.5	Coding_transcript
WBGene00001497	fars-1	T08B2.9	Coding_transcript
WBGene00001498	fars-3	F22B5.9	Coding_transcript
WBGene00001499	fsn-1	C26E6.5	Coding_transcript
WBGene00001501	ftn-2	D1037.3	Coding_transcript
WBGene00001502	ftt-2	F52D10.3	Coding_transcript
WBGene00001503	fum-1	H14A12.2	Coding_transcript
WBGene00001505	fut-1	K08F8.3	Coding_transcript
WBGene00001509	fzo-1	ZK1248.14	Coding_transcript
WBGene00001510	fzr-1	ZK1307.6	Coding_transcript
WBGene00001511	fzy-1	ZK177.6	Coding_transcript
WBGene00001513	gad-1	T05H4.14	Coding_transcript
WBGene00001514	xnd-1	C05D2.5	Coding_transcript
WBGene00001516	gap-2	ZK899.8	Coding_transcript
WBGene00001520	gas-1	K09A9.5	Coding_transcript
WBGene00001526	gck-1	T19A5.2	Coding_transcript
WBGene00001527	gcs-1	F37B12.2	Coding_transcript
WBGene00001538	gcy-12	F08B1.2	Coding_transcript
WBGene00001558	gdi-1	Y57G11C.10	Coding_transcript
WBGene00001559	gei-1	F45H7.2	Coding_transcript
WBGene00001560	gei-3	T22H6.6	Coding_transcript
WBGene00001561	gei-4	W07B3.2	Coding_transcript
WBGene00001562	lin-66	B0513.1	Coding_transcript
WBGene00001563	gei-6	C05C8.4	Coding_transcript
WBGene00001564	icl-1	C05E4.9	Coding_transcript
WBGene00001565	gei-8	C14B9.6	Coding_transcript
WBGene00001566	acdh-13	C28C12.9	Coding_transcript
WBGene00001568	snpc-4	F32H2.1	Coding_transcript
WBGene00001569	meg-3	F52D2.4	Coding_transcript
WBGene00001571	gei-14	K01C8.5	Coding_transcript
WBGene00001574	gei-17	W10D5.3	Coding_transcript
WBGene00001578	ges-1	R12A1.4	Coding_transcript
WBGene00001579	gex-2	F56A11.1	Coding_transcript
WBGene00001580	gex-3	F28D1.10	Coding_transcript
WBGene00001581	gfi-1	F57F4.3	Coding_transcript
WBGene00001582	gfi-2	K02A11.1	Coding_transcript
WBGene00001583	gfi-3	M163.4	Coding_transcript
WBGene00001584	nrde-4	F45E4.10	Coding_transcript
WBGene00001585	gfl-1	M04B2.3	Coding_transcript
WBGene00001589	gip-1	H04J21.3	Coding_transcript
WBGene00001595	gld-1	T23G11.3	Coding_transcript
WBGene00001596	gld-2	ZC308.1	Coding_transcript
WBGene00001597	gld-3	T07F8.3	Coding_transcript
WBGene00001598	glh-1	T21G5.3	Coding_transcript
WBGene00001599	glh-2	C55B7.1	Coding_transcript
WBGene00001600	glh-3	B0414.6	Coding_transcript
WBGene00001601	glh-4	T12F5.3	Coding_transcript
WBGene00001603	gln-2	K03H1.1	Coding_transcript
WBGene00001604	gln-3	Y105C5B.28	Coding_transcript
WBGene00001606	gln-5	F26D10.10	Coding_transcript
WBGene00001607	gln-6	C28D4.3	Coding_transcript
WBGene00001609	glp-1	F02A9.6	Coding_transcript
WBGene00001620	glt-1	C12D12.2	Coding_transcript
WBGene00001628	gly-3	ZK688.8	Coding_transcript
WBGene00001629	gly-4	Y116F11B.12	Coding_transcript
WBGene00001630	gly-5	Y39E4B.12	Coding_transcript
WBGene00001631	gly-6	H38K22.5	Coding_transcript
WBGene00001632	gly-7	Y46H3A.6	Coding_transcript
WBGene00001633	gly-8	Y66A7A.6	Coding_transcript
WBGene00001635	gly-10	Y45F10D.3	Coding_transcript
WBGene00001638	gly-13	B0416.6	Coding_transcript
WBGene00001645	gly-20	C03E10.4	Coding_transcript
WBGene00001647	gna-2	T23G11.2	Coding_transcript
WBGene00001648	goa-1	C26C6.2	Coding_transcript
WBGene00001649	gob-1	H13N06.3	Coding_transcript
WBGene00001650	gon-1	F25H8.3	Coding_transcript
WBGene00001651	gon-2	T01H8.5	Coding_transcript
WBGene00001653	gon-4	K04D7.5	Coding_transcript
WBGene00001660	gop-1	C34E10.3	Coding_transcript
WBGene00001661	gop-2	C34E10.2	Coding_transcript
WBGene00001662	gop-3	C34E10.1	Coding_transcript
WBGene00001678	gpa-16	Y95B8A.5	Coding_transcript
WBGene00001679	gpb-1	F13D12.7	Coding_transcript
WBGene00001683	gpd-1	T09F3.3	Coding_transcript
WBGene00001684	gpd-2	K10B3.8	Coding_transcript
WBGene00001685	gpd-3	K10B3.7	Coding_transcript
WBGene00001695	grd-6	T18H9.1	Coding_transcript
WBGene00001708	grk-1	F19C6.1	Coding_transcript
WBGene00001713	grl-4	F42C5.7	Coding_transcript
WBGene00001725	grl-16	Y65B4BR.6	Coding_transcript
WBGene00001743	grp-1	K06H7.4	Coding_transcript
WBGene00001744	gars-1	T10F2.1	Coding_transcript
WBGene00001745	gsa-1	R06A10.2	Coding_transcript
WBGene00001746	gsk-3	Y18D10A.5	Coding_transcript
WBGene00001747	gsp-1	F29F11.6	Coding_transcript
WBGene00001748	gsp-2	F56C9.1	Coding_transcript
WBGene00001749	gst-1	R107.7	Coding_transcript
WBGene00001753	gst-5	R03D7.6	Coding_transcript
WBGene00001755	gst-7	F11G11.2	Coding_transcript
WBGene00001758	gst-10	Y45G12C.2	Coding_transcript
WBGene00001775	gst-27	Y53F4B.30	Coding_transcript
WBGene00001793	gsy-1	Y46G5A.31	Coding_transcript
WBGene00001794	gta-1	K04D7.3	Coding_transcript
WBGene00001795	gtl-1	C05C12.3	Coding_transcript
WBGene00001812	haf-2	F43E2.4	Coding_transcript
WBGene00001813	haf-3	F57A10.3	Coding_transcript
WBGene00001814	haf-4	W04C9.1	Coding_transcript
WBGene00001815	hmt-1	W09D6.6	Coding_transcript
WBGene00001816	haf-6	Y48G8AL.11	Coding_transcript
WBGene00001817	haf-7	Y50E8A.16	Coding_transcript
WBGene00001819	haf-9	ZK484.2	Coding_transcript
WBGene00001824	hbl-1	F13D11.2	Coding_transcript
WBGene00001827	hcf-1	C46A5.9	Coding_transcript
WBGene00001829	hcp-1	ZK1055.1	Coding_transcript
WBGene00001830	hcp-2	T06E4.1	Coding_transcript
WBGene00001831	hcp-3	F58A4.3	Coding_transcript
WBGene00001832	hcp-4	T03F1.9	Coding_transcript
WBGene00001833	hcp-6	Y110A7A.1	Coding_transcript
WBGene00001834	hda-1	C53A5.3	Coding_transcript
WBGene00001835	hda-2	C08B11.2	Coding_transcript
WBGene00001836	hda-3	R06C1.1	Coding_transcript
WBGene00001837	hda-4	C10E2.3	Coding_transcript
WBGene00001838	hda-10	Y51H1A.5	Coding_transcript
WBGene00001840	hel-1	C26D10.2	Coding_transcript
WBGene00001843	hgo-1	W06D4.1	Coding_transcript
WBGene00001844	hid-1	K02E10.2	Coding_transcript
WBGene00001851	hif-1	F38A6.3	Coding_transcript
WBGene00001853	hil-2	Y73B6BL.9	Coding_transcript
WBGene00001854	hil-3	F22F1.1	Coding_transcript
WBGene00001855	hil-4	C18G1.5	Coding_transcript
WBGene00001856	hil-5	B0414.3	Coding_transcript
WBGene00001860	him-1	F28B3.7	Coding_transcript
WBGene00001862	him-3	ZK381.1	Coding_transcript
WBGene00001863	him-4	F15G9.4	Coding_transcript
WBGene00001865	him-6	T04A11.6	Coding_transcript
WBGene00001867	him-8	T07G12.12	Coding_transcript
WBGene00001869	him-10	R12B2.4	Coding_transcript
WBGene00001872	him-14	ZK1127.11	Coding_transcript
WBGene00001874	him-17	T09E8.2	Coding_transcript
WBGene00001875	his-1	T10C6.14	Coding_transcript
WBGene00001876	his-2	T10C6.13	Coding_transcript
WBGene00001877	his-3	T10C6.12	Coding_transcript
WBGene00001878	his-4	T10C6.11	Coding_transcript
WBGene00001880	his-6	F45F2.13	Coding_transcript
WBGene00001890	his-16	ZK131.10	Coding_transcript
WBGene00001891	his-17	K06C4.5	Coding_transcript
WBGene00001898	his-24	M163.3	Coding_transcript
WBGene00001906	his-32	F17E9.10	Coding_transcript
WBGene00001912	his-38	K03A1.6	Coding_transcript
WBGene00001914	his-40	K03A1.1	Coding_transcript
WBGene00001922	his-48	B0035.8	Coding_transcript
WBGene00001933	his-59	F55G1.2	Coding_transcript
WBGene00001934	his-60	F55G1.11	Coding_transcript
WBGene00001935	his-61	F55G1.10	Coding_transcript
WBGene00001936	his-62	F55G1.3	Coding_transcript
WBGene00001937	his-63	F22B3.2	Coding_transcript
WBGene00001938	his-64	F22B3.1	Coding_transcript
WBGene00001941	his-67	T23D8.5	Coding_transcript
WBGene00001942	his-68	T23D8.6	Coding_transcript
WBGene00001946	his-72	Y49E10.6	Coding_transcript
WBGene00001955	hlh-11	F58A4.7	Coding_transcript
WBGene00001971	hmg-1.1	Y48B6A.14	Coding_transcript
WBGene00001972	hmg-1.2	F47D12.4	Coding_transcript
WBGene00001973	hmg-3	C32F10.5	Coding_transcript
WBGene00001974	hmg-4	T20B12.8	Coding_transcript
WBGene00001975	hmg-5	F45E4.9	Coding_transcript
WBGene00001977	hmg-12	Y17G7A.1	Coding_transcript
WBGene00001978	hmp-1	R13H4.4	Coding_transcript
WBGene00001979	hmp-2	K05C4.6	Coding_transcript
WBGene00001980	hmr-1	W02B9.1	Coding_transcript
WBGene00001983	hoe-1	E04A4.4	Coding_transcript
WBGene00001985	hop-1	C18E3.8	Coding_transcript
WBGene00001993	hpd-1	T21C12.2	Coding_transcript
WBGene00001994	hpk-1	F20B6.8	Coding_transcript
WBGene00001996	hpl-2	K01G5.2	Coding_transcript
WBGene00001997	hpr-9	Y39A1A.23	Coding_transcript
WBGene00001998	hpr-17	F32A11.2	Coding_transcript
WBGene00001999	hrp-1	F42A6.7	Coding_transcript
WBGene00002000	hrp-2	F58D5.1	Coding_transcript
WBGene00002001	hars-1	T11G6.1	Coding_transcript
WBGene00002002	hsb-1	K08E7.2	Coding_transcript
WBGene00002003	hse-5	B0285.5	Coding_transcript
WBGene00002004	hsf-1	Y53C10A.12	Coding_transcript
WBGene00002005	hsp-1	F26D10.3	Coding_transcript
WBGene00002007	hsp-3	C15H9.6	Coding_transcript
WBGene00002008	hsp-4	F43E2.8	Coding_transcript
WBGene00002010	hsp-6	C37H5.8	Coding_transcript
WBGene00002023	hsp-25	C09B8.6	Coding_transcript
WBGene00002024	hsp-43	C14F11.5	Coding_transcript
WBGene00002025	hsp-60	Y22D7AL.5	Coding_transcript
WBGene00002027	hsr-9	T05F1.6	Coding_transcript
WBGene00002028	hst-1	F08B4.6	Coding_transcript
WBGene00002032	htp-1	F41H10.10	Coding_transcript
WBGene00002033	htp-2	Y73B6BL.2	Coding_transcript
WBGene00002034	htp-3	F57C9.5	Coding_transcript
WBGene00002035	hum-1	F29D10.4	Coding_transcript
WBGene00002036	hum-2	F36D4.3	Coding_transcript
WBGene00002037	hum-4	F46C3.3	Coding_transcript
WBGene00002038	hum-5	T02C12.1	Coding_transcript
WBGene00002039	hum-6	T10H10.1	Coding_transcript
WBGene00002040	hum-7	F56A6.2	Coding_transcript
WBGene00002041	hum-8	Y66H1A.6	Coding_transcript
WBGene00002043	hyl-1	C09G4.1	Coding_transcript
WBGene00002044	hyl-2	K02G10.6	Coding_transcript
WBGene00002045	icd-1	C56C10.8	Coding_transcript
WBGene00002046	icln-1	C01F6.8	Coding_transcript
WBGene00002047	icp-1	Y39G10AR.13	Coding_transcript
WBGene00002048	ida-1	B0244.2	Coding_transcript
WBGene00002050	ifa-1	F38B2.1	Coding_transcript
WBGene00002052	ifa-4	K05B2.3	Coding_transcript
WBGene00002053	ifb-1	F10C1.2	Coding_transcript
WBGene00002054	ifb-2	F10C1.7	Coding_transcript
WBGene00002055	ifc-1	F37B4.2	Coding_transcript
WBGene00002056	ifc-2	M6.1	Coding_transcript
WBGene00002057	ifd-1	R04E5.10	Coding_transcript
WBGene00002058	ifd-2	F25E2.4	Coding_transcript
WBGene00002059	ife-1	F53A2.6	Coding_transcript
WBGene00002061	ife-3	B0348.6	Coding_transcript
WBGene00002064	iff-1	T05G5.10	Coding_transcript
WBGene00002065	iff-2	F54C9.1	Coding_transcript
WBGene00002066	ifg-1	M110.4	Coding_transcript
WBGene00002067	ifp-1	C43C3.1	Coding_transcript
WBGene00002068	ify-1	C27A2.3	Coding_transcript
WBGene00002070	ile-1	K07A1.8	Coding_transcript
WBGene00002071	ile-2	T04G9.3	Coding_transcript
WBGene00002072	ima-1	T19B10.7	Coding_transcript
WBGene00002073	ima-2	F26B1.3	Coding_transcript
WBGene00002074	ima-3	F32E10.4	Coding_transcript
WBGene00002075	imb-1	F28B3.8	Coding_transcript
WBGene00002076	imb-2	R06A4.4	Coding_transcript
WBGene00002077	imb-3	C53D5.6	Coding_transcript
WBGene00002078	xpo-1	ZK742.1	Coding_transcript
WBGene00002079	xpo-2	Y48G1A.5	Coding_transcript
WBGene00002080	xpo-3	C49H3.10	Coding_transcript
WBGene00002081	ina-1	F54G8.3	Coding_transcript
WBGene00002083	inf-1	F57B9.6	Coding_transcript
WBGene00002125	inx-3	F22F4.2	Coding_transcript
WBGene00002135	inx-13	Y8G1A.2	Coding_transcript
WBGene00002136	inx-14	F07A5.1	Coding_transcript
WBGene00002137	inx-15	R12E2.9	Coding_transcript
WBGene00002138	inx-16	R12E2.5	Coding_transcript
WBGene00002139	inx-17	R12E2.4	Coding_transcript
WBGene00002143	inx-21	Y47G6A.1	Coding_transcript
WBGene00002144	inx-22	Y47G6A.2	Coding_transcript
WBGene00002147	ire-1	C41C4.4	Coding_transcript
WBGene00002148	gon-14	F44C4.4	Coding_transcript
WBGene00002152	iars-1	R11A8.6	Coding_transcript
WBGene00002153	iars-2	C25A1.7	Coding_transcript
WBGene00002162	isp-1	F42G8.12	Coding_transcript
WBGene00002169	isw-1	F37A4.8	Coding_transcript
WBGene00002173	itr-1	F33D4.2	Coding_transcript
WBGene00002174	itx-1	W03D8.6	Coding_transcript
WBGene00002175	jac-1	Y105C5B.21	Coding_transcript
WBGene00002179	jph-1	T22C1.7	Coding_transcript
WBGene00002183	kat-1	T02G5.8	Coding_transcript
WBGene00002185	kel-3	T27E9.4	Coding_transcript
WBGene00002186	kel-10	T16H12.6	Coding_transcript
WBGene00002187	kgb-1	T07A9.3	Coding_transcript
WBGene00002189	kin-1	ZK909.2	Coding_transcript
WBGene00002190	kin-2	R07E4.6	Coding_transcript
WBGene00002191	kin-3	B0205.7	Coding_transcript
WBGene00002192	kin-4	C10C6.1	Coding_transcript
WBGene00002196	kin-10	T01G9.6	Coding_transcript
WBGene00002201	kin-18	T17E9.1	Coding_transcript
WBGene00002202	kin-19	C03C10.1	Coding_transcript
WBGene00002203	kin-20	F46F2.2	Coding_transcript
WBGene00002207	sid-3	B0302.1	Coding_transcript
WBGene00002210	kin-29	F58H12.1	Coding_transcript
WBGene00002213	kin-32	C30F8.4	Coding_transcript
WBGene00002214	klc-1	M7.2	Coding_transcript
WBGene00002215	klc-2	C18C4.10	Coding_transcript
WBGene00002216	klp-3	T09A5.2	Coding_transcript
WBGene00002217	klp-4	F56E3.3	Coding_transcript
WBGene00002219	klp-7	K11D9.1	Coding_transcript
WBGene00002223	klp-12	T01G1.1	Coding_transcript
WBGene00002225	klp-15	M01E11.6	Coding_transcript
WBGene00002226	klp-16	C41G7.2	Coding_transcript
WBGene00002228	klp-18	C06G3.2	Coding_transcript
WBGene00002229	klp-19	Y43F4B.6	Coding_transcript
WBGene00002230	klp-20	Y50D7A.6	Coding_transcript
WBGene00002231	knl-1	C02F5.1	Coding_transcript
WBGene00002232	kpc-1	F11A6.1	Coding_transcript
WBGene00002234	kqt-2	M60.5	Coding_transcript
WBGene00002238	kars-1	T02G5.9	Coding_transcript
WBGene00002239	ksr-1	F13B9.5	Coding_transcript
WBGene00002240	ksr-2	F58D5.4	Coding_transcript
WBGene00002241	kup-1	F10C2.2	Coding_transcript
WBGene00002244	laf-1	Y71H2AM.19	Coding_transcript
WBGene00002245	lag-1	K08B4.1	Coding_transcript
WBGene00002247	lam-1	W03F8.5	Coding_transcript
WBGene00002248	lam-3	T22A3.8	Coding_transcript
WBGene00002249	lap-1	ZK353.6	Coding_transcript
WBGene00002250	lap-2	W07G4.4	Coding_transcript
WBGene00002251	lat-1	B0457.1	Coding_transcript
WBGene00002258	lbp-6	W02D3.5	Coding_transcript
WBGene00002261	ldb-1	F58A3.1	Coding_transcript
WBGene00002262	ldh-1	F13D12.2	Coding_transcript
WBGene00002263	lea-1	K08H10.1	Coding_transcript
WBGene00002264	lec-1	W09H1.6	Coding_transcript
WBGene00002265	lec-2	F52H3.7	Coding_transcript
WBGene00002268	lec-5	ZK1248.16	Coding_transcript
WBGene00002271	lec-8	R07B1.10	Coding_transcript
WBGene00002272	lec-9	C16H3.2	Coding_transcript
WBGene00002273	lec-10	W01A11.4	Coding_transcript
WBGene00002275	lem-2	W01G7.5	Coding_transcript
WBGene00002276	lem-3	F42H11.2	Coding_transcript
WBGene00002278	lep-2	Y55F3AM.6	Coding_transcript
WBGene00002280	let-2	F01G12.5	Coding_transcript
WBGene00002282	let-4	C44H4.2	Coding_transcript
WBGene00002295	let-19	K08F8.6	Coding_transcript
WBGene00002297	ect-2	T19E10.1	Coding_transcript
WBGene00002299	let-23	ZK1067.1	Coding_transcript
WBGene00002335	let-60	ZK792.6	Coding_transcript
WBGene00002344	let-70	M7.1	Coding_transcript
WBGene00002348	myo-1	R06C7.10	Coding_transcript
WBGene00002363	let-92	F38H4.9	Coding_transcript
WBGene00002368	let-99	K08E7.3	Coding_transcript
WBGene00002497	let-268	F52H3.1	Coding_transcript
WBGene00002583	let-363	B0261.2	Coding_transcript
WBGene00002632	let-413	F26D11.11	Coding_transcript
WBGene00002637	let-418	F26F12.7	Coding_transcript
WBGene00002694	let-502	C10H11.9	Coding_transcript
WBGene00002696	let-504	E01A2.4	Coding_transcript
WBGene00002717	let-526	C01G8.9	Coding_transcript
WBGene00002783	let-607	F57B10.1	Coding_transcript
WBGene00002804	let-630	Y110A7A.19	Coding_transcript
WBGene00002845	let-711	F57B9.2	Coding_transcript
WBGene00002850	let-716	C16A3.3	Coding_transcript
WBGene00002855	let-721	C05D11.12	Coding_transcript
WBGene00002879	let-754	C29E4.8	Coding_transcript
WBGene00002889	let-765	F20H11.2	Coding_transcript
WBGene00002891	let-767	C56G2.6	Coding_transcript
WBGene00002915	let-805	H19M22.2	Coding_transcript
WBGene00002957	let-858	F33A8.1	Coding_transcript
WBGene00002977	lev-10	Y105E8A.7	Coding_transcript
WBGene00002978	lev-11	Y105E8B.1	Coding_transcript
WBGene00002979	lfe-2	C46H11.4	Coding_transcript
WBGene00002980	lgg-1	C32D5.9	Coding_transcript
WBGene00002981	lgg-2	ZK593.6	Coding_transcript
WBGene00002983	lgx-1	C54G7.3	Coding_transcript
WBGene00002985	lig-1	C29A12.3	Coding_transcript
WBGene00002986	lig-4	C07H6.1	Coding_transcript
WBGene00002991	lin-2	F17E5.1	Coding_transcript
WBGene00002992	lin-3	F36H1.4	Coding_transcript
WBGene00002994	lin-5	T09A5.10	Coding_transcript
WBGene00002996	lin-7	Y54G11A.10	Coding_transcript
WBGene00002998	lin-9	ZK637.7	Coding_transcript
WBGene00002999	lin-10	C09H6.2	Coding_transcript
WBGene00003001	lin-12	R107.8	Coding_transcript
WBGene00003002	lin-13	C03B8.4	Coding_transcript
WBGene00003003	lin-14	T25C12.1	Coding_transcript
WBGene00003009	lin-23	K10B2.1	Coding_transcript
WBGene00003010	lin-24	B0001.1	Coding_transcript
WBGene00003011	lin-25	F56H9.5	Coding_transcript
WBGene00003012	lin-26	F18A1.2	Coding_transcript
WBGene00003014	lin-28	F02E9.2	Coding_transcript
WBGene00003020	lin-35	C32F10.2	Coding_transcript
WBGene00003021	lin-36	F44B9.6	Coding_transcript
WBGene00003022	lin-37	ZK418.4	Coding_transcript
WBGene00003025	lin-40	T27C4.4	Coding_transcript
WBGene00003026	lin-41	C12C8.3	Coding_transcript
WBGene00003030	lin-45	Y73B6A.5	Coding_transcript
WBGene00003034	lin-49	F42A9.2	Coding_transcript
WBGene00003036	lin-53	K07A1.12	Coding_transcript
WBGene00003037	lin-54	JC8.6	Coding_transcript
WBGene00003040	lin-59	T12F5.4	Coding_transcript
WBGene00003041	lin-61	R06C7.7	Coding_transcript
WBGene00003043	lip-1	C05B10.1	Coding_transcript
WBGene00003044	lir-1	F18A1.3	Coding_transcript
WBGene00003045	lir-2	F18A1.4	Coding_transcript
WBGene00003047	lis-1	T03F6.5	Coding_transcript
WBGene00003048	lit-1	W06F12.1	Coding_transcript
WBGene00003052	lmn-1	DY3.2	Coding_transcript
WBGene00003053	lmp-1	C03B1.12	Coding_transcript
WBGene00003055	lon-1	F48E8.1	Coding_transcript
WBGene00003056	lon-2	C39E6.1	Coding_transcript
WBGene00003059	lpd-2	C48E7.3	Coding_transcript
WBGene00003060	lpd-3	Y47G6A.23	Coding_transcript
WBGene00003061	lpd-5	ZK973.10	Coding_transcript
WBGene00003062	lpd-6	K09H9.6	Coding_transcript
WBGene00003063	lpd-7	R13A5.12	Coding_transcript
WBGene00003065	lpd-9	T21C9.5	Coding_transcript
WBGene00003066	lpl-1	ZC410.7	Coding_transcript
WBGene00003068	lrk-1	T27C10.6	Coding_transcript
WBGene00003071	lrp-1	F29D11.1	Coding_transcript
WBGene00003072	lrp-2	T21E3.3	Coding_transcript
WBGene00003073	lars-1	R74.1	Coding_transcript
WBGene00003074	lars-2	ZK524.3	Coding_transcript
WBGene00003076	lsm-1	F40F8.9	Coding_transcript
WBGene00003082	lsm-8	Y73B6BL.32	Coding_transcript
WBGene00003083	lst-1	T22A3.3	Coding_transcript
WBGene00003084	lst-2	R160.7	Coding_transcript
WBGene00003085	ccar-1	Y37A1B.1	Coding_transcript
WBGene00003086	lst-4	Y37A1B.2	Coding_transcript
WBGene00003090	lys-1	Y22F5A.4	Coding_transcript
WBGene00003091	lys-2	Y22F5A.5	Coding_transcript
WBGene00003093	lys-4	F58B3.1	Coding_transcript
WBGene00003096	lys-7	C02A12.4	Coding_transcript
WBGene00003097	lys-8	C17G10.5	Coding_transcript
WBGene00003107	mab-10	R166.1	Coding_transcript
WBGene00003111	mab-20	Y71G12B.20	Coding_transcript
WBGene00003119	mac-1	Y48C3A.7	Coding_transcript
WBGene00003123	mag-1	R09B3.5	Coding_transcript
WBGene00003129	map-1	Y37E11AL.7	Coding_transcript
WBGene00003130	map-2	Y116A8A.9	Coding_transcript
WBGene00003132	mat-1	Y110A7A.17	Coding_transcript
WBGene00003133	mat-2	W10C6.1	Coding_transcript
WBGene00003134	mat-3	F10C5.1	Coding_transcript
WBGene00003136	mau-2	C09H6.3	Coding_transcript
WBGene00003142	mau-8	Y62E10A.8	Coding_transcript
WBGene00003144	max-2	Y38F1A.10	Coding_transcript
WBGene00003148	mbf-1	H21P03.1	Coding_transcript
WBGene00003149	mbk-1	T04C10.1	Coding_transcript
WBGene00003150	mbk-2	F49E11.1	Coding_transcript
WBGene00003151	mca-1	W09C2.3	Coding_transcript
WBGene00003153	mca-3	Y67D8C.10	Coding_transcript
WBGene00003154	mcm-2	Y17G7B.5	Coding_transcript
WBGene00003155	mcm-3	C25D7.6	Coding_transcript
WBGene00003156	mcm-4	Y39G10AR.14	Coding_transcript
WBGene00003157	mcm-5	R10E4.4	Coding_transcript
WBGene00003158	mcm-6	ZK632.1	Coding_transcript
WBGene00003159	mcm-7	F32D1.10	Coding_transcript
WBGene00003160	mdf-1	C50F4.11	Coding_transcript
WBGene00003161	mdf-2	Y69A2AR.30	Coding_transcript
WBGene00003162	mdh-2	F20H11.3	Coding_transcript
WBGene00003163	mdl-1	R03E9.1	Coding_transcript
WBGene00003164	mdt-6	Y57E12AL.5	Coding_transcript
WBGene00003172	mec-8	F46A9.6	Coding_transcript
WBGene00003177	mec-15	T01E8.4	Coding_transcript
WBGene00003183	mei-1	T01G9.5	Coding_transcript
WBGene00003184	mei-2	F57B10.12	Coding_transcript
WBGene00003185	mek-1	K08A8.1	Coding_transcript
WBGene00003186	mek-2	Y54E10BL.6	Coding_transcript
WBGene00003196	mel-11	C06C3.1	Coding_transcript
WBGene00003209	mel-26	ZK858.4	Coding_transcript
WBGene00003210	mel-28	C38D4.3	Coding_transcript
WBGene00003214	mel-32	C05D11.11	Coding_transcript
WBGene00003216	memi-1	Y17G9B.9	Coding_transcript
WBGene00003218	mep-1	M04B2.1	Coding_transcript
WBGene00003219	mes-1	F54F7.5	Coding_transcript
WBGene00003220	mes-2	R06A4.7	Coding_transcript
WBGene00003221	mes-3	F54C1.3	Coding_transcript
WBGene00003222	mes-4	Y2H9A.1	Coding_transcript
WBGene00003224	mes-6	C09G4.5	Coding_transcript
WBGene00003225	mev-1	T07C4.7	Coding_transcript
WBGene00003228	mex-1	W03C9.7	Coding_transcript
WBGene00003229	mex-3	F53G12.5	Coding_transcript
WBGene00003230	mex-5	W02A2.7	Coding_transcript
WBGene00003231	mex-6	AH6.5	Coding_transcript
WBGene00003233	mgl-2	F45H11.4	Coding_transcript
WBGene00003238	mig-1	Y34D9B.1	Coding_transcript
WBGene00003241	mig-5	T05C12.6	Coding_transcript
WBGene00003242	mig-6	C37C3.6	Coding_transcript
WBGene00003243	mig-10	F10E9.6	Coding_transcript
WBGene00003246	mig-14	R06B9.6	Coding_transcript
WBGene00003247	mig-15	ZC504.4	Coding_transcript
WBGene00003253	mig-22	PAR2.4	Coding_transcript
WBGene00003254	mig-23	R07E4.4	Coding_transcript
WBGene00003258	cogc-1	Y54E10A.2	Coding_transcript
WBGene00003367	mix-1	M106.1	Coding_transcript
WBGene00003369	mlc-1	C36E6.3	Coding_transcript
WBGene00003370	mlc-2	C36E6.5	Coding_transcript
WBGene00003371	mlc-3	F09F7.2	Coding_transcript
WBGene00003372	mlc-4	C56G7.1	Coding_transcript
WBGene00003373	mlh-1	T28A8.7	Coding_transcript
WBGene00003374	mlk-1	K11D12.10	Coding_transcript
WBGene00003378	mml-1	T20B12.6	Coding_transcript
WBGene00003389	mog-1	K03H1.2	Coding_transcript
WBGene00003390	mog-2	H20J04.8	Coding_transcript
WBGene00003391	mog-3	F52C9.7	Coding_transcript
WBGene00003392	mog-4	C04H5.6	Coding_transcript
WBGene00003393	mog-5	EEED8.5	Coding_transcript
WBGene00003395	mom-2	F38E1.7	Coding_transcript
WBGene00003396	mom-4	F52F12.3	Coding_transcript
WBGene00003397	mom-5	T23D8.1	Coding_transcript
WBGene00003400	dapk-1	K12C11.4	Coding_transcript
WBGene00003401	mpk-1	F43C1.2	Coding_transcript
WBGene00003404	mpz-1	C52A11.4	Coding_transcript
WBGene00003405	mre-11	ZC302.1	Coding_transcript
WBGene00003406	mrg-1	Y37D8A.9	Coding_transcript
WBGene00003407	mrp-1	F57C12.5	Coding_transcript
WBGene00003408	mrp-2	F57C12.4	Coding_transcript
WBGene00003409	mrp-3	E03G2.2	Coding_transcript
WBGene00003410	mrp-4	F21G4.2	Coding_transcript
WBGene00003411	mrp-5	F14F4.3	Coding_transcript
WBGene00003412	mrp-6	F20B6.3	Coding_transcript
WBGene00003413	mrp-7	Y43F8C.12	Coding_transcript
WBGene00003415	mars-1	F58B3.5	Coding_transcript
WBGene00003418	msh-2	H26D21.2	Coding_transcript
WBGene00003421	msh-5	F09E8.3	Coding_transcript
WBGene00003422	msh-6	Y47G6A.11	Coding_transcript
WBGene00003423	msi-1	R10E9.1	Coding_transcript
WBGene00003472	mtk-1	B0414.7	Coding_transcript
WBGene00003475	mtm-1	Y110A7A.5	Coding_transcript
WBGene00003476	mtm-3	T24A11.1	Coding_transcript
WBGene00003477	mtm-5	H28G03.6	Coding_transcript
WBGene00003478	mtm-6	F53A2.8	Coding_transcript
WBGene00003479	mtm-9	Y39H10A.3	Coding_transcript
WBGene00003482	mua-3	K08E5.3	Coding_transcript
WBGene00003485	mua-6	W10G6.3	Coding_transcript
WBGene00003495	mup-2	T22E5.5	Coding_transcript
WBGene00003497	mup-4	K07D8.1	Coding_transcript
WBGene00003499	mut-2	K04F10.6	Coding_transcript
WBGene00003504	mut-7	ZK1098.8	Coding_transcript
WBGene00003507	mut-14	C14C11.6	Coding_transcript
WBGene00003508	mut-16	B0379.3	Coding_transcript
WBGene00003510	mxl-2	F40G9.11	Coding_transcript
WBGene00003511	mxl-3	F46G10.6	Coding_transcript
WBGene00003514	myo-2	T18D3.4	Coding_transcript
WBGene00003515	myo-3	K12F2.1	Coding_transcript
WBGene00003519	nac-3	K08E5.2	Coding_transcript
WBGene00003530	nas-11	K11G12.1	Coding_transcript
WBGene00003559	ncl-1	ZK112.2	Coding_transcript
WBGene00003561	ncr-1	F02E8.6	Coding_transcript
WBGene00003564	ncs-2	F10G8.5	Coding_transcript
WBGene00003566	ncx-1	Y113G7A.4	Coding_transcript
WBGene00003567	ncx-2	C10G8.5	Coding_transcript
WBGene00003576	ndc-80	W01B6.9	Coding_transcript
WBGene00003577	ndg-4	F56F3.2	Coding_transcript
WBGene00003582	dcap-2	F52G2.1	Coding_transcript
WBGene00003583	ndx-6	EEED8.8	Coding_transcript
WBGene00003586	ndx-9	F13H10.2	Coding_transcript
WBGene00003588	nex-1	ZC155.1	Coding_transcript
WBGene00003589	nex-2	T07C4.9	Coding_transcript
WBGene00003592	nfi-1	ZK1290.4	Coding_transcript
WBGene00003593	nfm-1	F42A10.2	Coding_transcript
WBGene00003594	nft-1	Y56A3A.13	Coding_transcript
WBGene00003596	ngp-1	T19A6.2	Coding_transcript
WBGene00003597	nhl-1	F54G8.4	Coding_transcript
WBGene00003598	nhl-2	F26F4.7	Coding_transcript
WBGene00003607	nhr-8	F33D4.1	Coding_transcript
WBGene00003613	nhr-14	T01B10.4	Coding_transcript
WBGene00003619	nhr-20	F43C1.4	Coding_transcript
WBGene00003621	nhr-22	K06A1.4	Coding_transcript
WBGene00003622	nhr-23	C01H6.5	Coding_transcript
WBGene00003627	nhr-34	F58G6.5	Coding_transcript
WBGene00003630	nhr-40	T03G6.2	Coding_transcript
WBGene00003635	nhr-45	F16H11.5	Coding_transcript
WBGene00003636	nhr-46	C45E5.6	Coding_transcript
WBGene00003638	nhr-48	ZK662.3	Coding_transcript
WBGene00003639	nhr-49	K10C3.6	Coding_transcript
WBGene00003656	nhr-66	T09A12.4	Coding_transcript
WBGene00003658	nhr-68	H12C20.3	Coding_transcript
WBGene00003661	nhr-71	K11E4.5	Coding_transcript
WBGene00003676	nhr-86	Y40B10A.8	Coding_transcript
WBGene00003678	nhr-88	K08A2.5	Coding_transcript
WBGene00003687	nhr-97	H27C11.1	Coding_transcript
WBGene00003691	nhr-101	H12C20.6	Coding_transcript
WBGene00003704	nhr-114	Y45G5AM.1	Coding_transcript
WBGene00003709	nhr-119	K12H6.1	Coding_transcript
WBGene00003730	nhx-2	B0495.4	Coding_transcript
WBGene00003733	nhx-5	F57C7.2	Coding_transcript
WBGene00003735	nhx-8	Y18D10A.6	Coding_transcript
WBGene00003738	nid-1	F54F3.1	Coding_transcript
WBGene00003762	nlp-24	F35B12.7	Coding_transcript
WBGene00003776	nmy-1	F52B10.1	Coding_transcript
WBGene00003777	nmy-2	F20G4.3	Coding_transcript
WBGene00003778	nnt-1	C15H9.1	Coding_transcript
WBGene00003783	nos-1	R03D7.7	Coding_transcript
WBGene00003784	nos-2	ZK1127.1	Coding_transcript
WBGene00003785	nos-3	Y53C12B.3	Coding_transcript
WBGene00003786	npa-1	VC5.3	Coding_transcript
WBGene00003787	npp-1	K07F5.13	Coding_transcript
WBGene00003788	npp-2	T01G9.4	Coding_transcript
WBGene00003789	npp-3	K12D12.2	Coding_transcript
WBGene00003790	npp-4	Y54E5A.4	Coding_transcript
WBGene00003791	npp-5	F07A11.3	Coding_transcript
WBGene00003792	npp-6	F56A3.3	Coding_transcript
WBGene00003793	npp-7	T19B4.2	Coding_transcript
WBGene00003794	npp-8	Y41D4B.19	Coding_transcript
WBGene00003795	npp-9	F59A2.1	Coding_transcript
WBGene00003796	npp-10	ZK328.5	Coding_transcript
WBGene00003797	npp-11	F53F10.5	Coding_transcript
WBGene00003798	npp-12	T23H2.1	Coding_transcript
WBGene00003799	npp-13	Y37E3.15	Coding_transcript
WBGene00003800	npp-14	C03D6.4	Coding_transcript
WBGene00003801	npp-15	C29E4.4	Coding_transcript
WBGene00003802	npp-16	Y56A3A.17	Coding_transcript
WBGene00003803	rae-1	F10G8.3	Coding_transcript
WBGene00003804	npp-18	Y43F4B.4	Coding_transcript
WBGene00003805	npp-19	R06F6.5	Coding_transcript
WBGene00003806	npp-20	Y77E11A.13	Coding_transcript
WBGene00003813	nrf-6	C08B11.4	Coding_transcript
WBGene00003815	nars-1	F22D6.3	Coding_transcript
WBGene00003818	nsf-1	H15N14.2	Coding_transcript
WBGene00003821	nst-1	K01C8.9	Coding_transcript
WBGene00003822	nsy-1	F59A6.1	Coding_transcript
WBGene00003825	ntl-2	B0286.4	Coding_transcript
WBGene00003826	ntl-3	Y56A3A.1	Coding_transcript
WBGene00003827	ntl-4	C49H3.5	Coding_transcript
WBGene00003828	nuc-1	C07B5.5	Coding_transcript
WBGene00003829	nud-1	F53A2.4	Coding_transcript
WBGene00003830	num-1	T03D8.1	Coding_transcript
WBGene00003831	nuo-1	C09H10.3	Coding_transcript
WBGene00003834	nxf-1	C15H11.3	Coding_transcript
WBGene00003835	nxf-2	C15H11.6	Coding_transcript
WBGene00003836	nxt-1	Y71F9AM.5	Coding_transcript
WBGene00003844	odc-1	K11C4.4	Coding_transcript
WBGene00003847	blmp-1	F25D7.3	Coding_transcript
WBGene00003851	odr-4	Y102E9.1	Coding_transcript
WBGene00003858	ogt-1	K04G7.3	Coding_transcript
WBGene00003864	oma-1	C09G9.6	Coding_transcript
WBGene00003865	oma-2	ZC513.6	Coding_transcript
WBGene00003868	ooc-3	B0334.11	Coding_transcript
WBGene00003870	ooc-5	C18E9.11	Coding_transcript
WBGene00003877	pept-1	K04E7.2	Coding_transcript
WBGene00003882	orc-2	F59E10.1	Coding_transcript
WBGene00003883	osm-1	T27B1.1	Coding_transcript
WBGene00003891	osm-11	F11C7.5	Coding_transcript
WBGene00003893	ost-1	C44B12.2	Coding_transcript
WBGene00003898	oxi-1	Y39A1C.2	Coding_transcript
WBGene00003901	paa-1	F48E8.5	Coding_transcript
WBGene00003902	pab-1	Y106G6H.2	Coding_transcript
WBGene00003903	pab-2	F18H3.3	Coding_transcript
WBGene00003904	pabp-2	C17E4.5	Coding_transcript
WBGene00003905	pad-1	Y18D10A.13	Coding_transcript
WBGene00003911	pak-1	C09B8.7	Coding_transcript
WBGene00003912	pal-1	C38D4.6	Coding_transcript
WBGene00003914	pam-1	F49E8.3	Coding_transcript
WBGene00003915	pan-1	M88.6	Coding_transcript
WBGene00003916	par-1	H39E23.1	Coding_transcript
WBGene00003917	par-2	F58B6.3	Coding_transcript
WBGene00003918	par-3	F54E7.3	Coding_transcript
WBGene00003919	par-4	Y59A8B.14	Coding_transcript
WBGene00003920	par-5	M117.2	Coding_transcript
WBGene00003921	par-6	T26E3.3	Coding_transcript
WBGene00003922	pas-1	C15H11.7	Coding_transcript
WBGene00003923	pas-2	D1054.2	Coding_transcript
WBGene00003924	pas-3	Y110A7A.14	Coding_transcript
WBGene00003925	pas-4	C36B1.4	Coding_transcript
WBGene00003926	pas-5	F25H2.9	Coding_transcript
WBGene00003927	pas-6	CD4.6	Coding_transcript
WBGene00003928	pas-7	ZK945.2	Coding_transcript
WBGene00003929	pat-2	F54F2.1	Coding_transcript
WBGene00003930	pat-3	ZK1058.2	Coding_transcript
WBGene00003931	pat-4	C29F9.7	Coding_transcript
WBGene00003934	pat-10	F54C1.7	Coding_transcript
WBGene00003936	pat-12	T17H7.4	Coding_transcript
WBGene00003943	pbo-4	K09C8.1	Coding_transcript
WBGene00003947	pbs-1	K08D12.1	Coding_transcript
WBGene00003948	pbs-2	C47B2.4	Coding_transcript
WBGene00003949	pbs-3	Y38A8.2	Coding_transcript
WBGene00003950	pbs-4	T20F5.2	Coding_transcript
WBGene00003951	pbs-5	K05C4.1	Coding_transcript
WBGene00003952	pbs-6	C02F5.9	Coding_transcript
WBGene00003953	pbs-7	F39H11.5	Coding_transcript
WBGene00003955	pcn-1	W03D2.4	Coding_transcript
WBGene00003956	pcp-1	ZK112.1	Coding_transcript
WBGene00003957	pcp-2	F23B2.12	Coding_transcript
WBGene00003958	pcp-3	F23B2.11	Coding_transcript
WBGene00003959	pcp-4	Y116F11B.3	Coding_transcript
WBGene00003960	pcs-1	F54D5.1	Coding_transcript
WBGene00003961	pct-1	C07G1.3	Coding_transcript
WBGene00003962	pdi-1	C14B1.1	Coding_transcript
WBGene00003963	pdi-2	C07A12.4	Coding_transcript
WBGene00003964	pdi-3	H06O01.1	Coding_transcript
WBGene00003965	pdk-1	H42K12.1	Coding_transcript
WBGene00003967	pdr-1	K08E3.7	Coding_transcript
WBGene00003970	pek-1	F46C3.1	Coding_transcript
WBGene00003978	pes-4	Y119D3B.17	Coding_transcript
WBGene00003980	pes-7	F09C3.1	Coding_transcript
WBGene00003982	pes-9	R11H6.1	Coding_transcript
WBGene00003986	mct-4	K05B2.5	Coding_transcript
WBGene00003989	pfn-1	Y18D10A.20	Coding_transcript
WBGene00003990	pfn-2	F35C8.6	Coding_transcript
WBGene00003992	pgl-1	ZK381.4	Coding_transcript
WBGene00003993	pgl-2	B0523.3	Coding_transcript
WBGene00003994	pgl-3	C18G1.4	Coding_transcript
WBGene00003995	pgp-1	K08E7.9	Coding_transcript
WBGene00003996	pgp-2	C34G6.4	Coding_transcript
WBGene00003997	pgp-3	ZK455.7	Coding_transcript
WBGene00003999	pgp-5	C05A9.1	Coding_transcript
WBGene00004000	pgp-6	T21E8.1	Coding_transcript
WBGene00004003	pgp-9	C47A10.1	Coding_transcript
WBGene00004008	pgp-14	F22E10.3	Coding_transcript
WBGene00004014	phb-1	Y37E3.9	Coding_transcript
WBGene00004015	phb-2	T24H7.1	Coding_transcript
WBGene00004020	pho-1	EGAP2.3	Coding_transcript
WBGene00004023	pho-4	T16D1.2	Coding_transcript
WBGene00004025	phy-2	F35G2.4	Coding_transcript
WBGene00004027	pie-1	Y49E10.14	Coding_transcript
WBGene00004028	pif-1	Y18H1A.6	Coding_transcript
WBGene00004031	pis-1	T13F2.3	Coding_transcript
WBGene00004032	pkc-1	F57F5.5	Coding_transcript
WBGene00004033	pkc-2	E01H11.1	Coding_transcript
WBGene00004034	pkc-3	F09E5.1	Coding_transcript
WBGene00004036	plc-1	F31B12.1	Coding_transcript
WBGene00004037	plc-2	Y75B12B.6	Coding_transcript
WBGene00004038	plc-3	T01E8.3	Coding_transcript
WBGene00004039	plc-4	R05G6.8	Coding_transcript
WBGene00004040	pld-1	C04G6.3	Coding_transcript
WBGene00004041	plg-1	F44E2.11	Coding_transcript
WBGene00004042	plk-1	C14B9.4	Coding_transcript
WBGene00004043	plk-2	Y71F9B.7	Coding_transcript
WBGene00004044	plk-3	F55G1.8	Coding_transcript
WBGene00004046	plp-1	F45E4.2	Coding_transcript
WBGene00004047	plx-1	Y55F3AL.1	Coding_transcript
WBGene00004048	plx-2	K04B12.1	Coding_transcript
WBGene00004049	parp-1	Y71F9AL.18	Coding_transcript
WBGene00004050	parp-2	E02H1.4	Coding_transcript
WBGene00004051	parg-1	F20C5.1	Coding_transcript
WBGene00004053	tank-1	ZK1005.1	Coding_transcript
WBGene00004057	pmk-3	F42G8.4	Coding_transcript
WBGene00004058	pmp-1	C44B7.8	Coding_transcript
WBGene00004059	pmp-2	C44B7.9	Coding_transcript
WBGene00004060	pmp-3	C54G10.3	Coding_transcript
WBGene00004061	pmp-4	T02D1.5	Coding_transcript
WBGene00004062	pmp-5	T10H9.5	Coding_transcript
WBGene00004063	pmr-1	ZK256.1	Coding_transcript
WBGene00004064	pms-2	H12C20.2	Coding_transcript
WBGene00004068	pnk-1	C10G11.5	Coding_transcript
WBGene00004075	pod-1	Y76A2B.1	Coding_transcript
WBGene00004076	pod-2	W09B6.1	Coding_transcript
WBGene00004077	pop-1	W10C8.2	Coding_transcript
WBGene00004078	pos-1	F52E1.1	Coding_transcript
WBGene00004085	pph-4.1	Y75B8A.30	Coding_transcript
WBGene00004086	pph-4.2	Y49E10.3	Coding_transcript
WBGene00004087	ppk-1	F55A12.3	Coding_transcript
WBGene00004088	ppk-2	Y48G9A.8	Coding_transcript
WBGene00004089	ppk-3	VF11C1L.1	Coding_transcript
WBGene00004090	eif-2Bgamma	C15F1.4	Coding_transcript
WBGene00004091	pps-1	T14G10.1	Coding_transcript
WBGene00004093	ppw-1	C18E3.7	Coding_transcript
WBGene00004094	ppw-2	Y110A7A.18	Coding_transcript
WBGene00004095	pqe-1	F52C9.8	Coding_transcript
WBGene00004096	pqm-1	F40F8.7	Coding_transcript
WBGene00004101	hgrs-1	C07G1.5	Coding_transcript
WBGene00004105	szy-20	C18E9.3	Coding_transcript
WBGene00004106	pqn-15	C24A8.3	Coding_transcript
WBGene00004108	pqn-18	C34E7.1	Coding_transcript
WBGene00004109	stam-1	C34G6.7	Coding_transcript
WBGene00004110	pqn-20	C37A2.2	Coding_transcript
WBGene00004111	pqn-21	C37A2.5	Coding_transcript
WBGene00004112	pqn-22	C46G7.4	Coding_transcript
WBGene00004116	pqn-27	E01G4.4	Coding_transcript
WBGene00004117	sin-3	F02E9.4	Coding_transcript
WBGene00004120	pqn-32	F29C12.1	Coding_transcript
WBGene00004121	ptrn-1	F35B3.5	Coding_transcript
WBGene00004123	pqn-36	F39D8.1	Coding_transcript
WBGene00004125	mdt-30	F44B9.7	Coding_transcript
WBGene00004126	pqn-39	F48F7.4	Coding_transcript
WBGene00004128	pqn-41	F53A3.4	Coding_transcript
WBGene00004130	ketn-1	F54E2.3	Coding_transcript
WBGene00004131	pqn-44	F55A12.9	Coding_transcript
WBGene00004132	ifet-1	F56F3.1	Coding_transcript
WBGene00004134	myrf-1	F59B10.1	Coding_transcript
WBGene00004136	pqn-51	K11D12.2	Coding_transcript
WBGene00004138	pqn-53	R07B7.3	Coding_transcript
WBGene00004140	ebax-1	R09E10.7	Coding_transcript
WBGene00004143	pqn-59	R119.4	Coding_transcript
WBGene00004147	larp-5	T12F5.5	Coding_transcript
WBGene00004148	pqn-65	T13H2.4	Coding_transcript
WBGene00004152	pqn-70	T19B10.4	Coding_transcript
WBGene00004156	pqn-74	W02A2.3	Coding_transcript
WBGene00004161	pqn-80	Y111B2A.14	Coding_transcript
WBGene00004163	pqn-82	Y39A3CR.7	Coding_transcript
WBGene00004164	pqn-83	Y39E4B.3	Coding_transcript
WBGene00004166	pqn-85	Y43H11AL.3	Coding_transcript
WBGene00004167	pqn-87	Y57A10A.18	Coding_transcript
WBGene00004169	pqn-89	Y73B6BR.1	Coding_transcript
WBGene00004172	pqn-92	Y75B8A.27	Coding_transcript
WBGene00004174	abu-14	ZK1067.7	Coding_transcript
WBGene00004175	pqn-96	ZK1236.6	Coding_transcript
WBGene00004178	prg-1	D2030.6	Coding_transcript
WBGene00004180	pri-1	F58A4.4	Coding_transcript
WBGene00004181	pri-2	W02D9.1	Coding_transcript
WBGene00004182	prk-1	C06E8.3	Coding_transcript
WBGene00004184	T19D2.2	T19D2.2	Coding_transcript
WBGene00004185	pro-1	R166.4	Coding_transcript
WBGene00004186	prpf-4	F22D6.5	Coding_transcript
WBGene00004187	prp-8	C50C3.6	Coding_transcript
WBGene00004188	prp-21	W07E6.4	Coding_transcript
WBGene00004189	pars-1	T20H4.3	Coding_transcript
WBGene00004190	pars-2	T27F6.5	Coding_transcript
WBGene00004194	prx-5	C34C6.6	Coding_transcript
WBGene00004199	prx-14	R07H5.1	Coding_transcript
WBGene00004201	prx-19	F54F2.8	Coding_transcript
WBGene00004202	pry-1	C37A5.9	Coding_transcript
WBGene00004203	swsn-1	Y113G7B.23	Coding_transcript
WBGene00004204	swsn-4	F01G4.1	Coding_transcript
WBGene00004205	psr-1	F29B9.4	Coding_transcript
WBGene00004206	pst-1	M03F8.2	Coding_transcript
WBGene00004207	ptb-1	D2089.4	Coding_transcript
WBGene00004208	ptc-1	ZK675.1	Coding_transcript
WBGene00004210	ptc-3	Y110A2AL.8	Coding_transcript
WBGene00004213	ptp-1	C48D5.2	Coding_transcript
WBGene00004214	ptp-2	F59G1.5	Coding_transcript
WBGene00004215	ptp-3	C09D8.1	Coding_transcript
WBGene00004217	ptr-2	C32E8.8	Coding_transcript
WBGene00004219	ptr-4	C45B2.7	Coding_transcript
WBGene00004228	ptr-14	R09H10.4	Coding_transcript
WBGene00004232	ptr-18	Y38F1A.3	Coding_transcript
WBGene00004235	ptr-21	Y65B4BR.3	Coding_transcript
WBGene00004237	ptr-23	ZK270.1	Coding_transcript
WBGene00004238	ptr-24	F46G10.5	Coding_transcript
WBGene00004239	puf-3	Y45F10A.2	Coding_transcript
WBGene00004241	puf-5	F54C9.8	Coding_transcript
WBGene00004242	puf-6	F18A11.1	Coding_transcript
WBGene00004243	puf-7	B0273.2	Coding_transcript
WBGene00004244	puf-8	C30G12.7	Coding_transcript
WBGene00004245	puf-9	W06B11.2	Coding_transcript
WBGene00004248	pus-1	W06H3.2	Coding_transcript
WBGene00004254	pxf-1	T14G10.2	Coding_transcript
WBGene00004256	pxn-1	ZK994.3	Coding_transcript
WBGene00004257	pxn-2	K09C8.5	Coding_transcript
WBGene00004258	pyc-1	D2023.2	Coding_transcript
WBGene00004259	pyr-1	D2085.1	Coding_transcript
WBGene00004264	qua-1	T05C12.10	Coding_transcript
WBGene00004266	rab-1	C39F7.4	Coding_transcript
WBGene00004268	rab-5	F26H9.6	Coding_transcript
WBGene00004269	rab-6.1	F59B2.7	Coding_transcript
WBGene00004271	rab-7	W03C9.3	Coding_transcript
WBGene00004272	rab-8	D1037.4	Coding_transcript
WBGene00004273	rab-10	T23H2.5	Coding_transcript
WBGene00004274	rab-11.1	F53G12.1	Coding_transcript
WBGene00004277	rab-18	Y92C3B.3	Coding_transcript
WBGene00004278	rab-19	Y62E10A.9	Coding_transcript
WBGene00004279	rab-21	T01B7.3	Coding_transcript
WBGene00004284	rab-35	Y47D3A.25	Coding_transcript
WBGene00004296	rad-50	T04H1.4	Coding_transcript
WBGene00004297	rad-51	Y43C5A.6	Coding_transcript
WBGene00004298	rad-54	W06D4.6	Coding_transcript
WBGene00004300	ram-2	F38A3.2	Coding_transcript
WBGene00004302	ran-1	K01G5.4	Coding_transcript
WBGene00004303	ran-2	C29E4.3	Coding_transcript
WBGene00004304	ran-3	C26D10.1	Coding_transcript
WBGene00004305	ran-4	R05D11.3	Coding_transcript
WBGene00004306	ran-5	R12C12.2	Coding_transcript
WBGene00004307	rap-1	C27B7.8	Coding_transcript
WBGene00004308	rap-2	C25D7.7	Coding_transcript
WBGene00004312	rba-1	K07A1.11	Coding_transcript
WBGene00004313	rbc-1	F54E4.1	Coding_transcript
WBGene00004314	rbc-2	Y54F10AM.10	Coding_transcript
WBGene00004315	rbd-1	T23F6.4	Coding_transcript
WBGene00004316	rbf-1	F37A4.7	Coding_transcript
WBGene00004317	rbg-1	F20D1.6	Coding_transcript
WBGene00004318	rbg-2	T22C1.10	Coding_transcript
WBGene00004319	rbr-2	ZK593.4	Coding_transcript
WBGene00004320	rbx-1	ZK287.5	Coding_transcript
WBGene00004322	rcq-5	E03A3.2	Coding_transcript
WBGene00004323	rde-1	K08H10.7	Coding_transcript
WBGene00004326	rde-4	T20G5.11	Coding_transcript
WBGene00004332	rec-1	Y18H1A.7	Coding_transcript
WBGene00004333	rec-8	W02A2.6	Coding_transcript
WBGene00004336	ret-1	W06A7.3	Coding_transcript
WBGene00004337	rfc-1	C54G10.2	Coding_transcript
WBGene00004338	rfc-2	F58F6.4	Coding_transcript
WBGene00004339	rfc-3	C39E9.13	Coding_transcript
WBGene00004340	rfc-4	F31E3.3	Coding_transcript
WBGene00004341	rfl-1	F11H8.1	Coding_transcript
WBGene00004343	rgr-1	C38C10.5	Coding_transcript
WBGene00004348	rgs-5	B0336.4	Coding_transcript
WBGene00004350	rgs-7	F56B6.2	Coding_transcript
WBGene00004355	rha-1	T07D4.3	Coding_transcript
WBGene00004357	rho-1	Y51H4A.3	Coding_transcript
WBGene00004358	rhr-1	F08F3.3	Coding_transcript
WBGene00004360	rib-1	F12F6.3	Coding_transcript
WBGene00004361	rib-2	K01G5.6	Coding_transcript
WBGene00004367	ric-8	Y69A2AR.2	Coding_transcript
WBGene00004371	rig-4	Y42H9B.2	Coding_transcript
WBGene00004373	rme-1	W06H8.1	Coding_transcript
WBGene00004374	rme-2	T11F8.3	Coding_transcript
WBGene00004375	rme-4	F46F6.1	Coding_transcript
WBGene00004377	rme-6	F49E7.1	Coding_transcript
WBGene00004378	rme-8	F18C12.2	Coding_transcript
WBGene00004380	rnf-1	C06A5.9	Coding_transcript
WBGene00004381	rnf-5	C16C10.7	Coding_transcript
WBGene00004382	rnh-1.0	F59A6.6	Coding_transcript
WBGene00004383	rnh-2	T13H5.7	Coding_transcript
WBGene00004384	rnp-1	ZK863.7	Coding_transcript
WBGene00004385	rnp-2	K08D10.4	Coding_transcript
WBGene00004386	rnp-3	K08D10.3	Coding_transcript
WBGene00004387	rnp-4	R07E5.14	Coding_transcript
WBGene00004388	rnp-5	K02F3.11	Coding_transcript
WBGene00004389	rnp-6	Y47G6A.20	Coding_transcript
WBGene00004390	rnp-7	K04G7.10	Coding_transcript
WBGene00004391	rnr-1	T23G5.1	Coding_transcript
WBGene00004392	rnr-2	C03C10.3	Coding_transcript
WBGene00004394	rol-1	Y57A10A.11	Coding_transcript
WBGene00004395	rol-3	C16D9.2	Coding_transcript
WBGene00004398	rol-8	ZK1290.3	Coding_transcript
WBGene00004403	rom-4	Y116A8C.16	Coding_transcript
WBGene00004405	rop-1	C12D8.11	Coding_transcript
WBGene00004408	rla-0	F25H2.10	Coding_transcript
WBGene00004409	rla-1	Y37E3.7	Coding_transcript
WBGene00004410	rla-2	Y62E10A.1	Coding_transcript
WBGene00004411	rpc-1	C42D4.8	Coding_transcript
WBGene00004412	rpl-1	Y71F9AL.13	Coding_transcript
WBGene00004413	rpl-2	B0250.1	Coding_transcript
WBGene00004414	rpl-3	F13B10.2	Coding_transcript
WBGene00004415	rpl-4	B0041.4	Coding_transcript
WBGene00004416	rpl-5	F54C9.5	Coding_transcript
WBGene00004417	rpl-6	R151.3	Coding_transcript
WBGene00004418	rpl-7	F53G12.10	Coding_transcript
WBGene00004419	rpl-7A	Y24D9A.4	Coding_transcript
WBGene00004420	rpl-9	R13A5.8	Coding_transcript
WBGene00004421	rpl-10	F10B5.1	Coding_transcript
WBGene00004422	rpl-11.1	T22F3.4	Coding_transcript
WBGene00004423	rpl-11.2	F07D10.1	Coding_transcript
WBGene00004424	rpl-12	JC8.3	Coding_transcript
WBGene00004425	rpl-13	C32E8.2	Coding_transcript
WBGene00004426	rpl-14	C04F12.4	Coding_transcript
WBGene00004427	rpl-15	K11H12.2	Coding_transcript
WBGene00004428	rpl-16	M01F1.2	Coding_transcript
WBGene00004429	rpl-17	Y48G8AL.8	Coding_transcript
WBGene00004430	rpl-18	Y45F10D.12	Coding_transcript
WBGene00004431	rpl-19	C09D4.5	Coding_transcript
WBGene00004432	rpl-20	E04A4.8	Coding_transcript
WBGene00004433	rpl-21	C14B9.7	Coding_transcript
WBGene00004434	rpl-22	C27A2.2	Coding_transcript
WBGene00004435	rpl-23	B0336.10	Coding_transcript
WBGene00004436	rpl-24.1	D1007.12	Coding_transcript
WBGene00004437	rpl-24.2	C03D6.8	Coding_transcript
WBGene00004438	rpl-25.1	F55D10.2	Coding_transcript
WBGene00004439	rpl-25.2	F52B5.6	Coding_transcript
WBGene00004440	rpl-26	F28C6.7	Coding_transcript
WBGene00004441	rpl-27	C53H9.1	Coding_transcript
WBGene00004442	rpl-28	R11D1.8	Coding_transcript
WBGene00004443	rpl-29	B0513.3	Coding_transcript
WBGene00004444	rpl-30	Y106G6H.3	Coding_transcript
WBGene00004445	rpl-31	W09C5.6	Coding_transcript
WBGene00004446	rpl-32	T24B8.1	Coding_transcript
WBGene00004447	rpl-33	F10E7.7	Coding_transcript
WBGene00004448	rpl-34	C42C1.14	Coding_transcript
WBGene00004449	rpl-35	ZK652.4	Coding_transcript
WBGene00004450	rpl-36	F37C12.4	Coding_transcript
WBGene00004452	rpl-38	C06B8.8	Coding_transcript
WBGene00004453	rpl-39	C26F1.9	Coding_transcript
WBGene00004454	rpl-36.A	C09H10.2	Coding_transcript
WBGene00004456	rpl-43	Y48B6A.2	Coding_transcript
WBGene00004457	rpm-1	C01B7.6	Coding_transcript
WBGene00004458	rpn-1	T22D1.9	Coding_transcript
WBGene00004459	rpn-2	C23G10.4	Coding_transcript
WBGene00004460	rpn-3	C30C11.2	Coding_transcript
WBGene00004461	rpn-5	F10G7.8	Coding_transcript
WBGene00004462	rpn-6.1	F57B9.10	Coding_transcript
WBGene00004463	rpn-7	F49C12.8	Coding_transcript
WBGene00004464	rpn-8	R12E2.3	Coding_transcript
WBGene00004465	rpn-9	T06D8.8	Coding_transcript
WBGene00004466	rpn-10	B0205.3	Coding_transcript
WBGene00004467	rpn-11	K07D4.3	Coding_transcript
WBGene00004468	rpn-12	ZK20.5	Coding_transcript
WBGene00004469	rps-0	B0393.1	Coding_transcript
WBGene00004470	rps-1	F56F3.5	Coding_transcript
WBGene00004471	rps-2	C49H3.11	Coding_transcript
WBGene00004472	rps-3	C23G10.3	Coding_transcript
WBGene00004473	rps-4	Y43B11AR.4	Coding_transcript
WBGene00004474	rps-5	T05E11.1	Coding_transcript
WBGene00004475	rps-6	Y71A12B.1	Coding_transcript
WBGene00004476	rps-7	ZC434.2	Coding_transcript
WBGene00004477	rps-8	F42C5.8	Coding_transcript
WBGene00004478	rps-9	F40F8.10	Coding_transcript
WBGene00004479	rps-10	D1007.6	Coding_transcript
WBGene00004480	rps-11	F40F11.1	Coding_transcript
WBGene00004481	rps-12	F54E7.2	Coding_transcript
WBGene00004482	rps-13	C16A3.9	Coding_transcript
WBGene00004483	rps-14	F37C12.9	Coding_transcript
WBGene00004484	rps-15	F36A2.6	Coding_transcript
WBGene00004485	rps-16	T01C3.6	Coding_transcript
WBGene00004486	rps-17	T08B2.10	Coding_transcript
WBGene00004487	rps-18	Y57G11C.16	Coding_transcript
WBGene00004488	rps-19	T05F1.3	Coding_transcript
WBGene00004489	rps-20	Y105E8A.16	Coding_transcript
WBGene00004490	rps-21	F37C12.11	Coding_transcript
WBGene00004491	rps-22	F53A3.3	Coding_transcript
WBGene00004492	rps-23	F28D1.7	Coding_transcript
WBGene00004493	rps-24	T07A9.11	Coding_transcript
WBGene00004494	rps-25	K02B2.5	Coding_transcript
WBGene00004495	rps-26	F39B2.6	Coding_transcript
WBGene00004496	rps-27	F56E10.4	Coding_transcript
WBGene00004497	rps-28	Y41D4B.5	Coding_transcript
WBGene00004498	rps-29	B0412.4	Coding_transcript
WBGene00004499	rps-30	C26F1.4	Coding_transcript
WBGene00004501	rpt-1	C52E4.4	Coding_transcript
WBGene00004502	rpt-2	F29G9.5	Coding_transcript
WBGene00004503	rpt-3	F23F12.6	Coding_transcript
WBGene00004504	rpt-4	F23F1.8	Coding_transcript
WBGene00004505	rpt-5	F56H1.4	Coding_transcript
WBGene00004506	rpt-6	Y49E10.1	Coding_transcript
WBGene00004508	rrf-1	F26A3.8	Coding_transcript
WBGene00004509	rrf-2	M01G12.12	Coding_transcript
WBGene00004510	rrf-3	F10B5.7	Coding_transcript
WBGene00004679	rars-1	F26F4.10	Coding_transcript
WBGene00004680	rars-2	C29H12.1	Coding_transcript
WBGene00004681	rsd-2	F52G2.2	Coding_transcript
WBGene00004682	rsd-3	C34E11.1	Coding_transcript
WBGene00004684	rsd-6	F16D3.2	Coding_transcript
WBGene00004698	rsp-1	W02B12.3	Coding_transcript
WBGene00004699	rsp-2	W02B12.2	Coding_transcript
WBGene00004700	rsp-3	Y111B2A.18	Coding_transcript
WBGene00004701	rsp-4	EEED8.7	Coding_transcript
WBGene00004702	rsp-5	T28D9.2	Coding_transcript
WBGene00004703	rsp-6	C33H5.12	Coding_transcript
WBGene00004704	rsp-7	D2089.1	Coding_transcript
WBGene00004705	rsp-8	C18D11.4	Coding_transcript
WBGene00004706	rsr-1	F28D9.1	Coding_transcript
WBGene00004721	san-1	ZC328.4	Coding_transcript
WBGene00004723	sap-49	C08B11.5	Coding_transcript
WBGene00004726	sas-4	F10E9.8	Coding_transcript
WBGene00004728	sax-2	F21H11.2	Coding_transcript
WBGene00004729	sax-3	ZK377.2	Coding_transcript
WBGene00004732	sax-7	C18F3.2	Coding_transcript
WBGene00004735	sbp-1	Y47D3B.7	Coding_transcript
WBGene00004736	sca-1	K11D9.2	Coding_transcript
WBGene00004737	scc-1	F10G7.4	Coding_transcript
WBGene00004738	scc-3	F18E2.3	Coding_transcript
WBGene00004739	scd-1	H20J18.1	Coding_transcript
WBGene00004743	scm-1	M01D7.2	Coding_transcript
WBGene00004744	scp-1	D2013.8	Coding_transcript
WBGene00004745	sdc-1	F52E10.1	Coding_transcript
WBGene00004746	sdc-2	C35C5.1	Coding_transcript
WBGene00004747	sdc-3	C25D7.3	Coding_transcript
WBGene00004749	sdn-1	F57C7.3	Coding_transcript
WBGene00004751	sea-2	K10G6.3	Coding_transcript
WBGene00004752	sec-5	T23G7.4	Coding_transcript
WBGene00004753	sec-8	Y106G6H.7	Coding_transcript
WBGene00004754	sec-23	Y113G7A.3	Coding_transcript
WBGene00004755	sec-24.1	F12F6.6	Coding_transcript
WBGene00004756	sec-24.2	ZC518.2	Coding_transcript
WBGene00004758	sek-1	R03G5.2	Coding_transcript
WBGene00004759	sel-1	F45D3.5	Coding_transcript
WBGene00004760	sel-2	F10F2.1	Coding_transcript
WBGene00004762	sel-5	F35G12.3	Coding_transcript
WBGene00004765	sel-8	C32A3.1	Coding_transcript
WBGene00004766	sel-9	W02D7.7	Coding_transcript
WBGene00004767	sel-10	F55B12.3	Coding_transcript
WBGene00004768	sel-11	F55A11.3	Coding_transcript
WBGene00004774	sem-5	C14F5.5	Coding_transcript
WBGene00004775	sep-1	Y47G6A.12	Coding_transcript
WBGene00004781	set-1	T26A5.7	Coding_transcript
WBGene00004782	set-2	C26E6.9	Coding_transcript
WBGene00004783	seu-1	Y73B6BL.5	Coding_transcript
WBGene00004788	sft-4	C54H2.5	Coding_transcript
WBGene00004789	sgk-1	W10G6.2	Coding_transcript
WBGene00004795	sid-1	C04F5.1	Coding_transcript
WBGene00004798	sip-1	F43D9.4	Coding_transcript
WBGene00004800	sir-2.1	R11A8.4	Coding_transcript
WBGene00004804	skn-1	T19E7.2	Coding_transcript
WBGene00004806	skp-1	T27F2.1	Coding_transcript
WBGene00004807	skr-1	F46A9.5	Coding_transcript
WBGene00004808	skr-2	F46A9.4	Coding_transcript
WBGene00004824	F56B3.4	F56B3.4	Coding_transcript
WBGene00004829	sli-1	M02A10.3	Coding_transcript
WBGene00004855	sma-1	R31.1	Coding_transcript
WBGene00004859	sma-5	W06B3.2	Coding_transcript
WBGene00004860	sma-6	C32D5.2	Coding_transcript
WBGene00004862	sma-9	T05A10.1	Coding_transcript
WBGene00004873	smc-3	Y47D3A.26	Coding_transcript
WBGene00004874	smc-4	F35G12.8	Coding_transcript
WBGene00004875	smd-1	F47G4.7	Coding_transcript
WBGene00004879	smg-1	C48B6.6	Coding_transcript
WBGene00004880	smg-2	Y48G8AL.6	Coding_transcript
WBGene00004881	smg-3	Y73B6BL.18	Coding_transcript
WBGene00004882	smg-4	F46B6.3	Coding_transcript
WBGene00004883	smg-5	W02D3.8	Coding_transcript
WBGene00004884	smg-6	Y54F10AL.2	Coding_transcript
WBGene00004885	smg-7	Y73B6A.4	Coding_transcript
WBGene00004887	smn-1	C41G7.1	Coding_transcript
WBGene00004888	smo-1	K12C11.2	Coding_transcript
WBGene00004889	smp-1	Y54E5B.1	Coding_transcript
WBGene00004890	smp-2	D1037.2	Coding_transcript
WBGene00004891	smr-1	Y71D11A.2	Coding_transcript
WBGene00004892	sms-1	H21P03.3	Coding_transcript
WBGene00004895	smu-1	CC4.3	Coding_transcript
WBGene00004896	smu-2	Y49F6B.4	Coding_transcript
WBGene00004897	snb-1	T10H9.4	Coding_transcript
WBGene00004900	snf-1	W03G9.1	Coding_transcript
WBGene00004901	snf-2	F55H12.1	Coding_transcript
WBGene00004902	snf-3	T13B5.1	Coding_transcript
WBGene00004904	snf-5	Y46G5A.30	Coding_transcript
WBGene00004905	snf-6	M01G5.5	Coding_transcript
WBGene00004908	snf-9	C49C3.1	Coding_transcript
WBGene00004914	snr-1	Y116A8C.42	Coding_transcript
WBGene00004915	snr-2	W08E3.1	Coding_transcript
WBGene00004916	snr-3	T28D9.10	Coding_transcript
WBGene00004917	snr-4	C52E4.3	Coding_transcript
WBGene00004922	snt-2	F42G9.7	Coding_transcript
WBGene00004927	snx-1	C05D9.1	Coding_transcript
WBGene00004929	soc-2	AC7.2	Coding_transcript
WBGene00004930	sod-1	C15F1.7	Coding_transcript
WBGene00004931	sod-2	F10D11.1	Coding_transcript
WBGene00004945	sop-2	C50E10.4	Coding_transcript
WBGene00004946	sop-3	Y71F9B.10	Coding_transcript
WBGene00004947	sos-1	T28F12.3	Coding_transcript
WBGene00004951	spc-1	K10B3.10	Coding_transcript
WBGene00004952	spd-1	Y34D9A.4	Coding_transcript
WBGene00004953	spd-2	F32H2.3	Coding_transcript
WBGene00004955	spd-5	F56A3.4	Coding_transcript
WBGene00004969	spe-15	F47G6.4	Coding_transcript
WBGene00004972	spe-26	R10H10.2	Coding_transcript
WBGene00004975	spe-39	ZC404.3	Coding_transcript
WBGene00004976	spe-41	K01A11.4	Coding_transcript
WBGene00004978	spg-7	Y47G6A.10	Coding_transcript
WBGene00004980	spk-1	B0464.5	Coding_transcript
WBGene00004981	spl-1	Y66H1B.4	Coding_transcript
WBGene00004984	spn-4	ZC404.8	Coding_transcript
WBGene00004985	spo-11	T05E11.4	Coding_transcript
WBGene00004988	spp-3	T08A9.7	Coding_transcript
WBGene00004989	spp-4	T08A9.8	Coding_transcript
WBGene00004990	spp-5	T08A9.9	Coding_transcript
WBGene00004993	spp-8	C28C12.5	Coding_transcript
WBGene00004995	spp-10	C28C12.7	Coding_transcript
WBGene00004999	spp-14	K09F5.3	Coding_transcript
WBGene00005002	spp-17	C54G6.5	Coding_transcript
WBGene00005006	spr-1	D1014.8	Coding_transcript
WBGene00005007	spr-2	C27B7.1	Coding_transcript
WBGene00005008	spr-3	C07A12.5	Coding_transcript
WBGene00005009	spr-4	C09H6.1	Coding_transcript
WBGene00005010	spr-5	Y40B1B.6	Coding_transcript
WBGene00005014	spt-4	F54C4.2	Coding_transcript
WBGene00005015	spt-5	K08E4.1	Coding_transcript
WBGene00005016	sqt-1	B0491.2	Coding_transcript
WBGene00005017	sqt-2	C01B12.1	Coding_transcript
WBGene00005018	sqt-3	F23H12.4	Coding_transcript
WBGene00005019	sqv-1	D2096.4	Coding_transcript
WBGene00005020	sqv-2	Y110A2AL.14	Coding_transcript
WBGene00005022	sqv-4	F29F11.1	Coding_transcript
WBGene00005023	sqv-5	T24D1.1	Coding_transcript
WBGene00005024	sqv-6	Y50D4C.4	Coding_transcript
WBGene00005025	sqv-7	C52E12.3	Coding_transcript
WBGene00005026	sqv-8	ZK1307.5	Coding_transcript
WBGene00005077	src-1	Y92H12A.1	Coding_transcript
WBGene00005153	srf-3	M02B1.1	Coding_transcript
WBGene00005552	sri-40	Y27F2A.3	Coding_transcript
WBGene00005648	srp-7	F20D6.4	Coding_transcript
WBGene00005655	srr-4	K11D12.3	Coding_transcript
WBGene00005662	sars-2	W03B1.4	Coding_transcript
WBGene00005663	sars-1	C47E12.1	Coding_transcript
WBGene00006050	ssq-1	K07F5.11	Coding_transcript
WBGene00006051	ssq-2	T28H11.5	Coding_transcript
WBGene00006053	ssq-4	T28H11.1	Coding_transcript
WBGene00006056	sss-1	F32B6.5	Coding_transcript
WBGene00006059	stc-1	F54C9.2	Coding_transcript
WBGene00006061	stl-1	F30A10.5	Coding_transcript
WBGene00006307	suf-1	F28C6.6	Coding_transcript
WBGene00006311	sun-1	F57B1.2	Coding_transcript
WBGene00006324	sup-17	DY3.7	Coding_transcript
WBGene00006331	sup-26	R10E4.2	Coding_transcript
WBGene00006342	sup-37	C01B7.1	Coding_transcript
WBGene00006349	sur-2	F39B2.4	Coding_transcript
WBGene00006351	sur-5	K03A1.5	Coding_transcript
WBGene00006352	sur-6	F26E4.1	Coding_transcript
WBGene00006353	sur-7	F01G12.2	Coding_transcript
WBGene00006359	swp-1	B0336.9	Coding_transcript
WBGene00006364	syd-2	F59F5.6	Coding_transcript
WBGene00006366	sym-1	C44H4.3	Coding_transcript
WBGene00006369	sym-4	R03E1.1	Coding_transcript
WBGene00006373	syx-5	F55A11.2	Coding_transcript
WBGene00006374	syx-4	T01B11.3	Coding_transcript
WBGene00006375	syp-1	F26D2.2	Coding_transcript
WBGene00006376	syp-2	C24G6.1	Coding_transcript
WBGene00006379	sys-1	T23D8.9	Coding_transcript
WBGene00006381	tac-1	Y54E2A.3	Coding_transcript
WBGene00006382	taf-1	W04A8.7	Coding_transcript
WBGene00006383	taf-2	Y37E11B.4	Coding_transcript
WBGene00006384	taf-3	C11G6.1	Coding_transcript
WBGene00006385	taf-4	R119.6	Coding_transcript
WBGene00006386	taf-5	F30F8.8	Coding_transcript
WBGene00006387	taf-6.1	W09B6.2	Coding_transcript
WBGene00006389	taf-7.2	Y111B2A.16	Coding_transcript
WBGene00006390	taf-8	ZK1320.12	Coding_transcript
WBGene00006391	taf-9	T12D8.7	Coding_transcript
WBGene00006396	taf-12	Y56A3A.4	Coding_transcript
WBGene00006397	taf-13	C14A4.10	Coding_transcript
WBGene00006402	fut-3	F59E12.13	Coding_transcript
WBGene00006404	tag-10	C31C9.1	Coding_transcript
WBGene00006405	itsn-1	Y116A8C.36	Coding_transcript
WBGene00006406	srgp-1	F12F6.5	Coding_transcript
WBGene00006407	lim-9	F25H5.1	Coding_transcript
WBGene00006410	nck-1	ZK470.5	Coding_transcript
WBGene00006414	raga-1	T24F1.1	Coding_transcript
WBGene00006415	tag-30	F38H4.7	Coding_transcript
WBGene00006430	tag-51	K02F3.1	Coding_transcript
WBGene00006431	tag-52	C02F12.4	Coding_transcript
WBGene00006432	tag-53	F33C8.1	Coding_transcript
WBGene00006433	sdhb-1	F42A8.2	Coding_transcript
WBGene00006434	prdx-2	F09E5.15	Coding_transcript
WBGene00006436	ttn-1	W06H8.8	Coding_transcript
WBGene00006437	mrck-1	K08B12.5	Coding_transcript
WBGene00006438	nrfl-1	C01F6.6	Coding_transcript
WBGene00006439	ant-1.1	T27E9.1	Coding_transcript
WBGene00006440	tag-63	Y47G6A.28	Coding_transcript
WBGene00006442	tag-65	F58G11.5	Coding_transcript
WBGene00006443	pak-2	C45B11.1	Coding_transcript
WBGene00006444	shn-1	C33B4.3	Coding_transcript
WBGene00006446	atx-3	F28F8.6	Coding_transcript
WBGene00006447	tag-72	C25A1.3	Coding_transcript
WBGene00006448	glod-4	C16C10.10	Coding_transcript
WBGene00006449	alg-4	ZK757.3	Coding_transcript
WBGene00006450	tag-77	C28C12.10	Coding_transcript
WBGene00006460	ppm-1	F25D1.1	Coding_transcript
WBGene00006463	nduf-2.2	T26A5.3	Coding_transcript
WBGene00006465	fntb-1	F23B12.6	Coding_transcript
WBGene00006466	tag-115	JC8.13	Coding_transcript
WBGene00006468	rhgf-1	F13E6.6	Coding_transcript
WBGene00006472	tag-123	F08F1.7	Coding_transcript
WBGene00006474	wdr-5.1	C14B1.4	Coding_transcript
WBGene00006478	tag-131	H38K22.3	Coding_transcript
WBGene00006481	plrg-1	D1054.15	Coding_transcript
WBGene00006483	dgk-4	F42A9.1	Coding_transcript
WBGene00006489	zhit-3	ZK856.9	Coding_transcript
WBGene00006490	kdin-1	F36H1.2	Coding_transcript
WBGene00006491	acl-3	ZK809.2	Coding_transcript
WBGene00006492	let-391	C27A12.3	Coding_transcript
WBGene00006493	ivns-1	R09A8.3	Coding_transcript
WBGene00006494	zipt-7.2	H13N06.5	Coding_transcript
WBGene00006495	cpna-1	F31D5.3	Coding_transcript
WBGene00006497	tag-151	F10G7.1	Coding_transcript
WBGene00006498	ten-1	R13F6.4	Coding_transcript
WBGene00006499	tag-153	F44A2.1	Coding_transcript
WBGene00006504	kcc-1	R13A1.2	Coding_transcript
WBGene00006508	tns-1	M01E11.7	Coding_transcript
WBGene00006510	mtrr-1	C01G6.6	Coding_transcript
WBGene00006512	abcf-1	F18E2.2	Coding_transcript
WBGene00006513	rimb-1	Y39A3CL.2	Coding_transcript
WBGene00006514	tdp-1	F44G4.4	Coding_transcript
WBGene00006516	vps-16	C05D11.2	Coding_transcript
WBGene00006517	madd-3	E02H4.3	Coding_transcript
WBGene00006518	bckd-1B	F27D4.5	Coding_transcript
WBGene00006519	cox-6A	F54D8.2	Coding_transcript
WBGene00006523	tam-1	F26G5.9	Coding_transcript
WBGene00006527	tax-6	C02F4.2	Coding_transcript
WBGene00006528	tba-1	F26E4.8	Coding_transcript
WBGene00006529	tba-2	C47B2.3	Coding_transcript
WBGene00006530	tba-4	F44F4.11	Coding_transcript
WBGene00006536	tbb-1	K01G5.7	Coding_transcript
WBGene00006537	tbb-2	C36E8.5	Coding_transcript
WBGene00006540	tbg-1	F58A4.8	Coding_transcript
WBGene00006541	tbh-1	H13N06.6	Coding_transcript
WBGene00006542	tbp-1	T20B12.2	Coding_transcript
WBGene00006562	tdc-1	K01C8.3	Coding_transcript
WBGene00006563	teg-1	Y47D3A.27	Coding_transcript
WBGene00006565	tfg-1	Y63D3A.5	Coding_transcript
WBGene00006566	tgt-1	ZK829.6	Coding_transcript
WBGene00006567	tgt-2	Y39B6A.35	Coding_transcript
WBGene00006568	thk-1	Y43C5A.5	Coding_transcript
WBGene00006571	tim-1	Y75B8A.22	Coding_transcript
WBGene00006574	tin-13	DY3.1	Coding_transcript
WBGene00006575	tir-1	F13B10.1	Coding_transcript
WBGene00006577	tlf-1	F39H11.2	Coding_transcript
WBGene00006579	tlk-1	C07A9.3	Coding_transcript
WBGene00006584	tni-1	F42E11.4	Coding_transcript
WBGene00006587	tnt-2	F53A9.10	Coding_transcript
WBGene00006588	tnt-3	C14F5.3	Coding_transcript
WBGene00006590	toc-1	ZC395.3	Coding_transcript
WBGene00006593	tol-1	C07F11.1	Coding_transcript
WBGene00006594	tom-1	M01A10.2	Coding_transcript
WBGene00006595	top-1	M01E5.5	Coding_transcript
WBGene00006596	top-3	Y56A3A.27	Coding_transcript
WBGene00006599	tpa-1	B0545.1	Coding_transcript
WBGene00006601	tpi-1	Y17G7B.7	Coding_transcript
WBGene00006602	tps-1	ZK54.2	Coding_transcript
WBGene00006603	tps-2	F19H8.1	Coding_transcript
WBGene00006604	tra-1	Y47D3A.6	Coding_transcript
WBGene00006605	tra-2	C15F1.3	Coding_transcript
WBGene00006606	tra-3	LLC1.1	Coding_transcript
WBGene00006607	tre-1	F57B10.7	Coding_transcript
WBGene00006608	tre-2	T05A12.2	Coding_transcript
WBGene00006609	tre-3	W05E10.4	Coding_transcript
WBGene00006613	trm-1	ZC376.5	Coding_transcript
WBGene00006617	tars-1	C47D12.6	Coding_transcript
WBGene00006618	trt-1	DY3.4	Coding_transcript
WBGene00006619	try-1	ZK546.15	Coding_transcript
WBGene00006626	tsn-1	F10G7.2	Coding_transcript
WBGene00006638	tsp-12	T14G10.6	Coding_transcript
WBGene00006647	tsr-1	F53G2.6	Coding_transcript
WBGene00006648	ttb-1	W03F9.5	Coding_transcript
WBGene00006697	uaf-1	Y92C3B.2	Coding_transcript
WBGene00006698	uaf-2	Y116A8C.35	Coding_transcript
WBGene00006699	uba-1	C47E12.5	Coding_transcript
WBGene00006700	uba-2	W02A11.4	Coding_transcript
WBGene00006701	ubc-1	C35B1.1	Coding_transcript
WBGene00006702	ubc-3	Y71G12B.15	Coding_transcript
WBGene00006703	ubc-6	D1022.1	Coding_transcript
WBGene00006704	ubc-7	F58A4.10	Coding_transcript
WBGene00006706	ubc-9	F29B9.6	Coding_transcript
WBGene00006707	ubc-12	R09B3.4	Coding_transcript
WBGene00006708	ubc-13	Y54G2A.31	Coding_transcript
WBGene00006710	ubc-15	Y110A2AR.2	Coding_transcript
WBGene00006711	ubc-16	Y54E5B.4	Coding_transcript
WBGene00006713	ubc-18	R01H2.6	Coding_transcript
WBGene00006715	ubc-20	F40G9.3	Coding_transcript
WBGene00006720	ubc-25	F25H2.8	Coding_transcript
WBGene00006723	ubh-3	Y40G12A.1	Coding_transcript
WBGene00006724	ubh-4	C08B11.7	Coding_transcript
WBGene00006725	ubl-1	H06I04.4	Coding_transcript
WBGene00006727	ubq-1	F25B5.4	Coding_transcript
WBGene00006728	ubq-2	ZK1010.1	Coding_transcript
WBGene00006730	uev-1	F39B2.2	Coding_transcript
WBGene00006733	ufd-1	F19B6.2	Coding_transcript
WBGene00006734	ufd-2	T05H10.5	Coding_transcript
WBGene00006735	ula-1	C26E6.8	Coding_transcript
WBGene00006736	ulp-1	T10F2.3	Coding_transcript
WBGene00006737	ulp-2	Y38A8.3	Coding_transcript
WBGene00006739	ulp-4	C41C4.6	Coding_transcript
WBGene00006742	unc-2	T02C5.5	Coding_transcript
WBGene00006745	unc-5	B0273.4	Coding_transcript
WBGene00006750	unc-10	T10A3.1	Coding_transcript
WBGene00006751	unc-11	C32E8.10	Coding_transcript
WBGene00006752	unc-13	ZK524.2	Coding_transcript
WBGene00006753	unc-14	K10D3.2	Coding_transcript
WBGene00006754	unc-15	F07A5.7	Coding_transcript
WBGene00006755	unc-16	ZK1098.10	Coding_transcript
WBGene00006757	unc-18	F27D9.1	Coding_transcript
WBGene00006759	unc-22	ZK617.1	Coding_transcript
WBGene00006760	unc-23	H14N18.1	Coding_transcript
WBGene00006763	unc-26	JC8.10	Coding_transcript
WBGene00006764	unc-27	ZK721.2	Coding_transcript
WBGene00006768	unc-32	ZK637.8	Coding_transcript
WBGene00006769	unc-33	Y37E11C.1	Coding_transcript
WBGene00006770	unc-34	Y50D4C.1	Coding_transcript
WBGene00006771	tln-1	Y71G12B.11	Coding_transcript
WBGene00006773	unc-37	W02D3.9	Coding_transcript
WBGene00006776	unc-40	T19B4.7	Coding_transcript
WBGene00006779	unc-43	K11E8.1	Coding_transcript
WBGene00006780	unc-44	B0350.2	Coding_transcript
WBGene00006781	unc-45	F30H5.1	Coding_transcript
WBGene00006785	unc-50	T07A5.2	Coding_transcript
WBGene00006786	unc-51	Y60A3A.1	Coding_transcript
WBGene00006787	unc-52	ZC101.2	Coding_transcript
WBGene00006788	unc-53	F45E10.1	Coding_transcript
WBGene00006789	unc-54	F11C3.3	Coding_transcript
WBGene00006791	unc-57	T04D1.3	Coding_transcript
WBGene00006793	unc-59	W09C5.2	Coding_transcript
WBGene00006794	unc-60	C38C3.5	Coding_transcript
WBGene00006795	unc-61	Y50E8A.4	Coding_transcript
WBGene00006796	unc-62	T28F12.2	Coding_transcript
WBGene00006798	unc-64	F56A8.7	Coding_transcript
WBGene00006801	unc-68	K11C4.5	Coding_transcript
WBGene00006802	unc-69	T07A5.6	Coding_transcript
WBGene00006803	unc-70	K11C4.3	Coding_transcript
WBGene00006804	unc-71	Y37D8A.13	Coding_transcript
WBGene00006805	unc-73	F55C7.7	Coding_transcript
WBGene00006808	unc-76	C01G10.11	Coding_transcript
WBGene00006810	unc-78	C04F6.4	Coding_transcript
WBGene00006811	unc-79	E03A3.6	Coding_transcript
WBGene00006812	unc-80	F25C8.3	Coding_transcript
WBGene00006814	unc-82	B0496.3	Coding_transcript
WBGene00006815	unc-83	W01A11.3	Coding_transcript
WBGene00006816	unc-84	F54B11.3	Coding_transcript
WBGene00006817	unc-85	F10G7.3	Coding_transcript
WBGene00006819	unc-87	F08B6.4	Coding_transcript
WBGene00006820	unc-89	C09D1.1	Coding_transcript
WBGene00006823	unc-94	C06A5.7	Coding_transcript
WBGene00006825	unc-96	F13C5.6	Coding_transcript
WBGene00006829	unc-101	K11D2.3	Coding_transcript
WBGene00006831	unc-104	C52E12.2	Coding_transcript
WBGene00006832	unc-105	C41C4.5	Coding_transcript
WBGene00006833	unc-108	F53F10.4	Coding_transcript
WBGene00006836	unc-112	C47E8.7	Coding_transcript
WBGene00006839	unc-115	F09B9.2	Coding_transcript
WBGene00006840	unc-116	R05D3.7	Coding_transcript
WBGene00006856	usp-14	C13B4.2	Coding_transcript
WBGene00006861	cal-5	C24H10.5	Coding_transcript
WBGene00006868	vab-1	M03A1.1	Coding_transcript
WBGene00006874	vab-8	K12F2.2	Coding_transcript
WBGene00006876	vab-10	ZK1151.1	Coding_transcript
WBGene00006882	vab-19	T22D2.1	Coding_transcript
WBGene00006887	vav-1	C35B8.2	Coding_transcript
WBGene00006888	vbh-1	Y54E10A.9	Coding_transcript
WBGene00006889	pfd-3	T06G6.9	Coding_transcript
WBGene00006893	spon-1	F10E7.4	Coding_transcript
WBGene00006896	ver-3	F59F3.1	Coding_transcript
WBGene00006902	vet-6	F44F1.7	Coding_transcript
WBGene00006910	vha-1	R10E11.8	Coding_transcript
WBGene00006911	vha-2	R10E11.2	Coding_transcript
WBGene00006912	vha-3	Y38F2AL.4	Coding_transcript
WBGene00006913	vha-4	T01H3.1	Coding_transcript
WBGene00006914	vha-5	F35H10.4	Coding_transcript
WBGene00006915	vha-6	VW02B12L.1	Coding_transcript
WBGene00006916	vha-7	C26H9A.1	Coding_transcript
WBGene00006917	vha-8	C17H12.14	Coding_transcript
WBGene00006918	vha-9	ZK970.4	Coding_transcript
WBGene00006919	vha-10	F46F11.5	Coding_transcript
WBGene00006920	vha-11	Y38F2AL.3	Coding_transcript
WBGene00006921	vha-12	F20B6.2	Coding_transcript
WBGene00006923	vhp-1	F08B1.1	Coding_transcript
WBGene00006924	vig-1	F56D12.5	Coding_transcript
WBGene00006925	vit-1	K09F5.2	Coding_transcript
WBGene00006926	vit-2	C42D8.2	Coding_transcript
WBGene00006927	vit-3	F59D8.1	Coding_transcript
WBGene00006928	vit-4	F59D8.2	Coding_transcript
WBGene00006929	vit-5	C04F6.1	Coding_transcript
WBGene00006930	vit-6	K07H8.6	Coding_transcript
WBGene00006931	vps-26	T20D3.7	Coding_transcript
WBGene00006932	vps-34	B0025.1	Coding_transcript
WBGene00006933	vps-35	F59G1.3	Coding_transcript
WBGene00006934	vps-54	T21C9.2	Coding_transcript
WBGene00006935	vars-1	ZC513.4	Coding_transcript
WBGene00006936	glp-4	Y87G2A.5	Coding_transcript
WBGene00006937	wah-1	Y56A3A.32	Coding_transcript
WBGene00006940	wee-1.3	Y53C12A.1	Coding_transcript
WBGene00006941	wnk-1	C46C2.1	Coding_transcript
WBGene00006942	wrk-1	F41D9.3	Coding_transcript
WBGene00006943	wrm-1	B0336.1	Coding_transcript
WBGene00006944	wrn-1	F18C5.2	Coding_transcript
WBGene00006945	wars-1	Y80D3A.1	Coding_transcript
WBGene00006946	prx-10	C34E10.4	Coding_transcript
WBGene00006957	wsp-1	C07G1.4	Coding_transcript
WBGene00006958	wve-1	R06C1.3	Coding_transcript
WBGene00006959	xbp-1	R74.3	Coding_transcript
WBGene00006961	xnp-1	B0041.7	Coding_transcript
[truncated: 3,922 more rows]

## Sheet: boun&down-regulated by ENDU-2
bound and down-regulated by ENDU-2 in both whole animals and dissected gonds	name	description
WBGene00003577	ndg-4	Transmembrane protein NDG-4
WBGene00001843	hgo-1	Homogentisate 1,2-dioxygenase
WBGene00017501	pud-3	5C820; Protein Up-regulated in Daf-2(Gf) [Source:UniProtKB/TrEMBL;Acc:G5EEV5]
WBGene00003738	nid-1	NIDogen (Basement membrane protein) [Source:UniProtKB/TrEMBL;Acc:C7FZU3]
WBGene00003995	pgp-1	Multidrug resistance protein pgp-1 [Source:UniProtKB/Swiss-Prot;Acc:P34712]
WBGene00007112	B0035.13
WBGene00014001	pyk-2	Pyruvate kinase [Source:UniProtKB/TrEMBL;Acc:Q23539]
WBGene00016957	atic-1	5-Aminoimidazole-4-carboxamide ribonucleotide formylTransferase/IMP Cyclohydrolase homolog [Source:UniProtKB/TrEMBL;Acc:Q95QQ4]
WBGene00019619	asp-14	ASpartyl Protease [Source:UniProtKB/TrEMBL;Acc:Q94271]
WBGene00008654	pfas-1	Probable phosphoribosylformylglycinamidine synthase [Source:UniProtKB/Swiss-Prot;Acc:Q19311]
WBGene00022497	Y119D3B.21	None
WBGene00018877	aman-1	Alpha-mannosidase [Source:UniProtKB/TrEMBL;Acc:Q20829]
WBGene00020393	T10B5.7
WBGene00016274	C30G12.2
bound and only down-regulated by ENDU-2 in whole animals
WBGene00008560	pho-13	Intestinal acid PHOsphatase [Source:UniProtKB/TrEMBL;Acc:Q19175]
WBGene00016644	abhd-3.2
WBGene00015116	pacs-1	Probable multifunctional protein ADE2 Phosphoribosylaminoimidazole-succinocarboxamide synthase Phosphoribosylaminoimidazole carboxylase [Source:UniProtKB/Swiss-Prot;Acc:Q10457]
WBGene00004020	pho-1	Intestinal acid phosphatase [Source:UniProtKB/Swiss-Prot;Acc:Q19076]
WBGene00003957	pcp-2	Prolyl Carboxy Peptidase like [Source:UniProtKB/TrEMBL;Acc:G5EFJ8]
WBGene00000118	alh-12	ALdehyde deHydrogenase [Source:UniProtKB/TrEMBL;Acc:Q7Z1Q3]
WBGene00000239	bas-1	Biogenic Amine Synthesis related [Source:UniProtKB/TrEMBL;Acc:O45137]
WBGene00000224	atgp-1	Amino acid Transporter GlycoProtein subunit [Source:UniProtKB/TrEMBL;Acc:Q9XVU3]
WBGene00008621	F09C8.1
WBGene00010116	F55F3.2	Carboxylic ester hydrolase [Source:UniProtKB/TrEMBL;Acc:Q8MQ23]
WBGene00016631	C44B7.11	Putative endoplasmic reticulum metallopeptidase 1-B [Source:UniProtKB/Swiss-Prot;Acc:Q18600]
WBGene00000212	asm-2	Sphingomyelin phosphodiesterase 2 [Source:UniProtKB/Swiss-Prot;Acc:Q23498]
WBGene00007653	cysl-1	Cysteine synthase 1 [Source:UniProtKB/Swiss-Prot;Acc:Q93244]
WBGene00011182	R09H10.5
WBGene00008567	acox-1.4	Acyl-coenzyme A oxidase [Source:UniProtKB/TrEMBL;Acc:O62139]
WBGene00012330	zip-3	BZIP transcription factor family [Source:UniProtKB/TrEMBL;Acc:Q9XUK2]
WBGene00013227	Y56A3A.6
WBGene00002055	ifc-1	Intermediate filament protein ifc-1 [Source:UniProtKB/Swiss-Prot;Acc:O45168]
WBGene00008239	fshr-1	FSHR (Mammalian follicle stimulating hormone receptor) homolog [Source:UniProtKB/TrEMBL;Acc:L8EC40]
WBGene00000298	cat-4	GTP cyclohydrolase 1 [Source:UniProtKB/Swiss-Prot;Acc:Q19980]
WBGene00007593	C14H10.3
WBGene00002067	ifp-1	Intermediate filament protein ifp-1 [Source:UniProtKB/Swiss-Prot;Acc:Q09501]
WBGene00009048	cth-1	CystaTHionine gamma lyase [Source:UniProtKB/TrEMBL;Acc:O45391]
WBGene00017322	clec-160	C-type lectin domain-containing protein 160 [Source:UniProtKB/Swiss-Prot;Acc:P34393]
WBGene00006438	nrfl-1	NHERF (Mammalian Na/H Exchange Regulatory Factor) Like [Source:UniProtKB/TrEMBL;Acc:X5LVA5]
WBGene00009706	argk-1	ARGinine Kinase [Source:UniProtKB/TrEMBL;Acc:O45518]
WBGene00015956	C18B2.5
WBGene00002041	hum-8	Heavy chain, Unconventional Myosin [Source:UniProtKB/TrEMBL;Acc:Q6EZG5]
WBGene00019730	asns-2	Asparagine synthetase [Source:UniProtKB/TrEMBL;Acc:Q65ZI9]
WBGene00001399	fat-7	Delta(9)-fatty-acid desaturase fat-7 [Source:UniProtKB/Swiss-Prot;Acc:G5EGH6]
WBGene00015646	mlt-10
WBGene00004238	ptr-24	PaTched Related family [Source:UniProtKB/TrEMBL;Acc:B6VQ56]
WBGene00015965	ugt-48	Putative UDP-glucuronosyltransferase ugt-48 [Source:UniProtKB/Swiss-Prot;Acc:Q18081]
WBGene00003778	nnt-1	Nicotinamide Nucleotide Transhydrogenase [Source:UniProtKB/TrEMBL;Acc:Q18031]
WBGene00009526	clec-169	C-type LECtin [Source:UniProtKB/TrEMBL;Acc:A4F316]
WBGene00003999	pgp-5	p-GlycoProtein related [Source:UniProtKB/TrEMBL;Acc:B6VQ78]
WBGene00013690	hprt-1	Hypoxanthine phosphoribosyltransferase [Source:UniProtKB/TrEMBL;Acc:Q9NF11]
WBGene00003997	pgp-3	Multidrug resistance protein pgp-3 [Source:UniProtKB/Swiss-Prot;Acc:P34713]
WBGene00004890	smp-2	SeMaPhorin related [Source:UniProtKB/TrEMBL;Acc:Q9TYS4]
WBGene00008607	F09B12.3	Putative phospholipase B-like 2 [Source:UniProtKB/Swiss-Prot;Acc:O62146]
WBGene00018174	F38B6.4	Trifunctional purine biosynthetic protein adenosine-3 Phosphoribosylamine--glycine ligase Phosphoribosylformylglycinamidine cyclo-ligase Phosphoribosylglycinamide formyltransferase [Source:UniProtKB/TrEMBL;Acc:Q20143]
WBGene00018418	F44E2.4
WBGene00002057	ifd-1	Intermediate filament protein ifd-1 [Source:UniProtKB/Swiss-Prot;Acc:Q86DC6]
WBGene00009433	F35E12.9
WBGene00004059	pmp-2	Peroxisomal Membrane Protein related [Source:UniProtKB/TrEMBL;Acc:Q18598]
WBGene00004037	plc-2	Phosphoinositide phospholipase C [Source:UniProtKB/TrEMBL;Acc:Q9XWB7]
WBGene00004989	spp-4	SaPosin-like Protein family [Source:UniProtKB/TrEMBL;Acc:Q22338]
WBGene00013947	ZK228.4
WBGene00022517	ZC123.1
WBGene00004003	pgp-9	p-GlycoProtein related [Source:UniProtKB/TrEMBL;Acc:G5EG58]
WBGene00018971	clec-67	C-type LECtin [Source:UniProtKB/TrEMBL;Acc:Q8ITX4]
WBGene00017071	aagr-1	Acid Alpha Glucosidase Relate [Source:UniProtKB/TrEMBL;Acc:Q19004]
WBGene00017998	F33D4.6
WBGene00015695	ugt-26	UDP-glucuronosyltransferase [Source:UniProtKB/TrEMBL;Acc:H2KYQ0]
WBGene00022181	pho-9	Intestinal acid PHOsphatase [Source:UniProtKB/TrEMBL;Acc:Q9BL40]
WBGene00007692	C23H4.3
WBGene00001070	dpy-8	DumPY: shorter than wild-type [Source:UniProtKB/TrEMBL;Acc:Q18345]
WBGene00012911	acl-7	ACyLtransferase-like; Dihydroxyacetone phosphate acyltransferase [Source:UniProtKB/TrEMBL;Acc:G5EFP8]
WBGene00011668	clec-47	C-type LECtin [Source:UniProtKB/TrEMBL;Acc:O18076]
WBGene00011803	T16G12.1	Putative aminopeptidase-2 [Source:UniProtKB/Swiss-Prot;Acc:Q22531]
WBGene00012258	W04G3.5
WBGene00004000	pgp-6	p-GlycoProtein related [Source:UniProtKB/TrEMBL;Acc:Q1ZXU6]
bound and down-regulated by ENDU-2 in dissected gonads
WBGene00004990	spp-5	SaPosin-like Protein family [Source:UniProtKB/TrEMBL;Acc:Q86FL8]
WBGene00006929	vit-5	Vitellogenin-5 [Source:UniProtKB/Swiss-Prot;Acc:P06125]
WBGene00013654	Y105C5B.15	Purple acid phosphatase [Source:UniProtKB/TrEMBL;Acc:A0A078BQP7]
WBGene00016332	C32F10.4	None
WBGene00017892	F28B4.3	None
WBGene00019617	K10C2.1	Carboxypeptidase [Source:UniProtKB/TrEMBL;Acc:Q94269]
WBGene00016735	fhod-1	Formin HOmology Domain [Source:UniProtKB/TrEMBL;Acc:A0A0K3AR77]
WBGene00010605	K06G5.1
WBGene00014252	ZK1320.2
WBGene00000803	csb-1	CSB (Cockayne Syndrome B) homolog [Source:UniProtKB/TrEMBL;Acc:Q93781]
WBGene00001394	fat-2	Delta(12) fatty acid desaturase fat-2 [Source:UniProtKB/Swiss-Prot;Acc:G5EGA5]
WBGene00011856	T20D3.2
WBGene00010901	M28.10
WBGene00004875	smd-1	S-adenosylmethionine decarboxylase proenzyme S-adenosylmethionine decarboxylase alpha chain S-adenosylmethionine decarboxylase beta chain [Source:UniProtKB/Swiss-Prot;Acc:O02655]
WBGene00003956	pcp-1	Putative serine protease pcp-1 [Source:UniProtKB/Swiss-Prot;Acc:P34610]
WBGene00000831	ctl-2	Peroxisomal catalase 1 [Source:UniProtKB/Swiss-Prot;Acc:Q27487]
WBGene00020662	T21H3.1
WBGene00010769	asah-1	Acid ceramidase [Source:UniProtKB/Swiss-Prot;Acc:O45686]
WBGene00000277	cab-1
WBGene00003096	lys-7	Lysozyme-like protein 7 [Source:UniProtKB/Swiss-Prot;Acc:O16202]
WBGene00003738	nid-1	NIDogen (Basement membrane protein) [Source:UniProtKB/TrEMBL;Acc:C7FZU3]
WBGene00008194	C49C3.4
WBGene00016997	cebp-1	C/EBP (CCAAT/enhancer-binding protein) homolog [Source:UniProtKB/TrEMBL;Acc:Q18909]
WBGene00015913	C17F4.7
WBGene00013639	Y105C5A.15
WBGene00007752	wdfy-3	WD40 and FYVE domain protein [Source:UniProtKB/TrEMBL;Acc:H2FLM2]
WBGene00012231	W04A4.2
WBGene00009884	F49C12.15
WBGene00017123	maoc-1	MAO-C-like dehydratase domain [Source:UniProtKB/TrEMBL;Acc:Q19058]
WBGene00002248	lam-3	LAMinin related. See also lmb; Laminin alpha chain [Source:UniProtKB/TrEMBL;Acc:G5ECE3]
WBGene00019914	clec-150	C-type LECtin [Source:UniProtKB/TrEMBL;Acc:O44871]
WBGene00016440	gipc-1	GIPC (RGS-GAIP Interacting Protein C) homolog [Source:UniProtKB/TrEMBL;Acc:Q18488]
WBGene00006820	unc-89	Muscle M-line assembly protein unc-89 [Source:UniProtKB/Swiss-Prot;Acc:O01761]
WBGene00018837	F54G2.1
WBGene00001395	fat-3	Delta(6)-fatty-acid desaturase fat-3 [Source:UniProtKB/Swiss-Prot;Acc:Q23221]
WBGene00008515	F02C12.1	None
WBGene00001099	dsc-4	Defecation Suppressor of Clk-1; Microsomal triglyceride transfer protein [Source:UniProtKB/TrEMBL;Acc:G5ECG7]
WBGene00007112	B0035.13
WBGene00012185	W01F3.2
WBGene00016419	tyr-4	TYRosinase [Source:UniProtKB/TrEMBL;Acc:O01497]
WBGene00003934	pat-10	Paralysed Arrest at Two-fold; Troponin C [Source:UniProtKB/TrEMBL;Acc:G5EF37]
WBGene00012592	Y38E10A.14
WBGene00001560	gei-3	GEX Interacting protein [Source:UniProtKB/TrEMBL;Acc:Q0G834]
WBGene00006927	vit-3	Vitellogenin-3 [Source:UniProtKB/Swiss-Prot;Acc:Q9N4J2]
WBGene00020393	T10B5.7
WBGene00008669	acs-14	Fatty Acid CoA Synthetase family [Source:UniProtKB/TrEMBL;Acc:Q19339]
WBGene00018602	F48D6.4
WBGene00000779	cpn-3	CalPoNin [Source:UniProtKB/TrEMBL;Acc:O01542]
WBGene00003577	ndg-4	Transmembrane protein NDG-4 [Source:UniProtKB/TrEMBL;Acc:G5EF61]
WBGene00003090	lys-1	Lysozyme-like protein 1 [Source:UniProtKB/Swiss-Prot;Acc:O62415]
WBGene00022781	pmt-1	Phosphoethanolamine MethylTransferase [Source:UniProtKB/TrEMBL;Acc:Q86NB3]
WBGene00000786	cpr-6	Cathepsin B-like cysteine proteinase 6 [Source:UniProtKB/Swiss-Prot;Acc:P43510]
WBGene00020504	svh-2	Tyrosine-protein kinase receptor svh-2 [Source:UniProtKB/Swiss-Prot;Acc:H2KZU7]
WBGene00008741	F13D12.6	Uncharacterized serine carboxypeptidase F13S12.6 [Source:UniProtKB/Swiss-Prot;Acc:P52715]
WBGene00016006	fln-2	FiLamiN (Actin binding protein) homolog [Source:UniProtKB/TrEMBL;Acc:A0A0K3AWA2]
WBGene00012239	W04A8.4
WBGene00010050	F54D5.4
WBGene00022848	ZK1055.7
WBGene00019619	asp-14	ASpartyl Protease [Source:UniProtKB/TrEMBL;Acc:Q94271]
WBGene00004988	spp-3	SaPosin-like Protein family [Source:UniProtKB/TrEMBL;Acc:Q22336]
WBGene00009396	clec-65	C-type LECtin [Source:UniProtKB/TrEMBL;Acc:O45443]
WBGene00022500	lfi-1	Lin-5 (Five) Interacting protein [Source:UniProtKB/TrEMBL;Acc:H2L0I3]
WBGene00015061	cpna-2	Copine family protein 2 [Source:UniProtKB/Swiss-Prot;Acc:Q09221]
WBGene00005002	spp-17	SaPosin-like Protein family [Source:UniProtKB/TrEMBL;Acc:Q8WSN3]
WBGene00009430	F35E12.6
WBGene00012664	Y39B6A.1
WBGene00002258	lbp-6	Fatty acid-binding protein homolog 6 [Source:UniProtKB/Swiss-Prot;Acc:O01812]
WBGene00006942	wrk-1	Wrapper/Rega-1/Klingon homolog [Source:UniProtKB/TrEMBL;Acc:H2KZN8]
WBGene00010793	LLC1.2
WBGene00000789	cpz-2	CathePsin Z [Source:UniProtKB/TrEMBL;Acc:P92005]
WBGene00014141	ZK899.2
WBGene00004999	spp-14	SaPosin-like Protein family [Source:UniProtKB/TrEMBL;Acc:Q2XN18]
WBGene00022644	dod-19	Downstream Of DAF-16 (Regulated by DAF-16) [Source:UniProtKB/TrEMBL;Acc:A0A0K3ASK2]
WBGene00007336	C05C12.4
WBGene00021050	W05H9.3
WBGene00004057	pmk-3	Mitogen-activated protein kinase pmk-3 [Source:UniProtKB/Swiss-Prot;Acc:O44514]
WBGene00010221	F57G12.1
WBGene00019261	H34I24.2
WBGene00002280	let-2	Collagen alpha-2(IV) chain [Source:UniProtKB/Swiss-Prot;Acc:P17140]
WBGene00002273	lec-10	Galectin [Source:UniProtKB/TrEMBL;Acc:G5EBV4]
WBGene00004130	ketn-1	KETtiN (Drosophila actin-binding) homolog; Kettin [Source:UniProtKB/TrEMBL;Acc:Q9NL87]
WBGene00003828	nuc-1	Deoxyribonuclease-2 [Source:UniProtKB/Swiss-Prot;Acc:Q17778]
WBGene00017691	ilys-5	Invertebrate LYSozyme [Source:UniProtKB/TrEMBL;Acc:Q19698]
WBGene00000545	clp-4	CaLPain family [Source:UniProtKB/TrEMBL;Acc:Q8IAA9]
WBGene00004993	spp-8	SaPosin-like Protein family [Source:UniProtKB/TrEMBL;Acc:Q18279]
WBGene00000998	dig-1	Mesocentin [Source:UniProtKB/Swiss-Prot;Acc:Q09165]
WBGene00006754	unc-15	Paramyosin [Source:UniProtKB/Swiss-Prot;Acc:P10567]
WBGene00006819	unc-87
WBGene00010204	F57F5.1
WBGene00000991	dhs-28	DeHydrogenases, Short chain [Source:UniProtKB/TrEMBL;Acc:Q21481]
WBGene00020230	nep-2	Neprilysin-2 [Source:UniProtKB/Swiss-Prot;Acc:O44857]
WBGene00007153	clec-41	C-type LECtin [Source:UniProtKB/TrEMBL;Acc:P90732]
WBGene00011330	T01D3.6
WBGene00009796	F46G10.1
WBGene00004423	rpl-11.2	60S ribosomal protein L11-2 [Source:UniProtKB/Swiss-Prot;Acc:Q19162]
WBGene00021048	W05H9.1
WBGene00007331	pho-11	Putative acid phosphatase 11 [Source:UniProtKB/Swiss-Prot;Acc:Q09451]
WBGene00004237	ptr-23	PaTched Related family [Source:UniProtKB/TrEMBL;Acc:G5EE13]
WBGene00008748	yap-1	Yes-associated protein homolog 1 [Source:UniProtKB/Swiss-Prot;Acc:Q19404]
WBGene00012140	pbrm-1	PolyBRoMo domain containing [Source:UniProtKB/TrEMBL;Acc:Q565A2]
WBGene00004131	pqn-44	Prion-like-(Q/N-rich)-domain-bearing protein [Source:UniProtKB/TrEMBL;Acc:Q86NJ5]
WBGene00003893	ost-1	SPARC [Source:UniProtKB/Swiss-Prot;Acc:P34714]
WBGene00003097	lys-8	LYSozyme [Source:UniProtKB/TrEMBL;Acc:Q09975]
WBGene00007479	C09F9.2
WBGene00017964	F31F7.1
WBGene00006915	vha-6	V-type proton ATPase subunit a [Source:UniProtKB/TrEMBL;Acc:G5EGP4]
WBGene00016721	C46G7.1	None
WBGene00002272	lec-9	Galectin [Source:UniProtKB/TrEMBL;Acc:G5EC10]
WBGene00000218	asp-5	ASpartyl Protease [Source:UniProtKB/TrEMBL;Acc:O01532]
WBGene00020369	T08H10.1
WBGene00012782	Y43C5A.2
WBGene00006472	tag-123	Transmembrane 9 superfamily member [Source:UniProtKB/TrEMBL;Acc:O17388]
WBGene00001398	fat-6	Delta(9)-fatty-acid desaturase fat-6 [Source:UniProtKB/Swiss-Prot;Acc:G5EGN2]
WBGene00002991	lin-2
WBGene00000370	ccg-1	Conserved Cysteine/Glycine domain protein [Source:UniProtKB/TrEMBL;Acc:Q9NA39]
WBGene00003515	myo-3	Myosin-3 [Source:UniProtKB/Swiss-Prot;Acc:P12844]
WBGene00011474	aldo-1	Fructose-bisphosphate aldolase 1 [Source:UniProtKB/Swiss-Prot;Acc:P54216]
WBGene00008654	pfas-1	Probable phosphoribosylformylglycinamidine synthase [Source:UniProtKB/Swiss-Prot;Acc:Q19311]
WBGene00022816	fbn-1	FiBrilliN homolog [Source:UniProtKB/TrEMBL;Acc:I7LFE6]
WBGene00007372	C06B8.7
WBGene00006764	unc-27	Troponin I 2 [Source:UniProtKB/Swiss-Prot;Acc:Q9GYF1]
WBGene00019017	F57F4.4
WBGene00006930	vit-6	Vitellogenin-6 [Source:UniProtKB/Swiss-Prot;Acc:P18948]
WBGene00003497	mup-4	Transmembrane matrix receptor MUP-4 [Source:UniProtKB/Swiss-Prot;Acc:Q21281]
WBGene00009259	hpo-34	None
WBGene00002282	let-4	Leucine-rich repeat-containing protein let-4 [Source:UniProtKB/Swiss-Prot;Acc:Q93373]
WBGene00008273	C53B4.3
WBGene00003995	pgp-1	Multidrug resistance protein pgp-1 [Source:UniProtKB/Swiss-Prot;Acc:P34712]
WBGene00012615	dct-16	DAF-16/FOXO Controlled, germline Tumor affecting [Source:UniProtKB/TrEMBL;Acc:D4YWC3]
WBGene00001564	icl-1	Bifunctional glyoxylate cycle protein Isocitrate lyase Malate synthase [Source:UniProtKB/Swiss-Prot;Acc:Q10663]
WBGene00006759	unc-22	Twitchin [Source:UniProtKB/Swiss-Prot;Acc:Q23551]
WBGene00013855	ZC116.3	Probable cubilin [Source:UniProtKB/Swiss-Prot;Acc:Q20911]
WBGene00006513	rimb-1	RIM Binding protein [Source:UniProtKB/TrEMBL;Acc:Q9N415]
WBGene00012253	clec-50	C-type LECtin [Source:UniProtKB/TrEMBL;Acc:Q9XUL7]
WBGene00044488	Y54G2A.45
WBGene00016274	C30G12.2
WBGene00006925	vit-1	Vitellogenin-1 [Source:UniProtKB/Swiss-Prot;Acc:P55155]
WBGene00007943	C34F6.9
WBGene00015933	C17H12.8
WBGene00002271	lec-8	Probable galaptin lec-8 [Source:UniProtKB/Swiss-Prot;Acc:Q09610]
WBGene00020507	vha-15	Probable V-type proton ATPase subunit H 2 [Source:UniProtKB/Swiss-Prot;Acc:Q22494]
WBGene00010336	acox-1.6	Acyl-coenzyme A oxidase [Source:UniProtKB/TrEMBL;Acc:Q93839]
WBGene00004313	rbc-1	RaBConnectin related [Source:UniProtKB/TrEMBL;Acc:D6R8W9]
WBGene00021325	Y34B4A.9
WBGene00015660	catp-3	Cation transporting ATPase [Source:UniProtKB/TrEMBL;Acc:O16331]
WBGene00009342	fasn-1	Fatty Acid SyNthase [Source:UniProtKB/TrEMBL;Acc:P91871]
WBGene00014000	ZK550.6	Probable phytanoyl-CoA dioxygenase [Source:UniProtKB/Swiss-Prot;Acc:O62515]
WBGene00008735	F13D2.1
WBGene00000219	asp-6	Aspartic protease 6 [Source:UniProtKB/Swiss-Prot;Acc:O01530]
WBGene00001172	egl-3	Neuroendocrine convertase 2 [Source:UniProtKB/Swiss-Prot;Acc:G5ECN9]
WBGene00016862	C52A10.1	Carboxylic ester hydrolase [Source:UniProtKB/TrEMBL;Acc:Q95YC4]
WBGene00010822	M01G12.9
WBGene00018951	F56C9.7
WBGene00020581	T19D12.6
WBGene00001843	hgo-1	Homogentisate 1,2-dioxygenase [Source:UniProtKB/Swiss-Prot;Acc:Q9Y041]
WBGene00008486	ugt-44	UDP-GlucuronosylTransferase [Source:UniProtKB/TrEMBL;Acc:O17757]
WBGene00001475	fmi-1	FlaMIngo (Cadherin plus 7TM domain) homolog [Source:UniProtKB/TrEMBL;Acc:A0A0K3AUS4]
WBGene00019895	aagr-2	Acid Alpha Glucosidase Relate [Source:UniProtKB/TrEMBL;Acc:Q21750]
WBGene00009434	F35E12.10
WBGene00016084	cht-3	Chitinase-like protein C25A8.4 [Source:UniProtKB/Swiss-Prot;Acc:Q18143]
WBGene00016594	C42D4.1
WBGene00003055	lon-1
WBGene00017419	F13B9.1	Protein transport protein sec16 [Source:UniProtKB/TrEMBL;Acc:H2KZQ8]
WBGene00017591	F19C7.1
WBGene00018877	aman-1	Alpha-mannosidase [Source:UniProtKB/TrEMBL;Acc:Q20829]
WBGene00011571	ttr-46	Transthyretin-like protein 46 [Source:UniProtKB/Swiss-Prot;Acc:Q22285]
WBGene00006926	vit-2	Vitellogenin-2 [Source:UniProtKB/Swiss-Prot;Acc:P05690]
WBGene00019682	K12H4.7	Putative serine protease K12H4.7 [Source:UniProtKB/Swiss-Prot;Acc:P34528]
WBGene00016343	cnnm-3	Metal transporter cnnm-3 [Source:UniProtKB/Swiss-Prot;Acc:A0A131MCZ8]
WBGene00002056	ifc-2	Intermediate filament protein ifc-2 [Source:UniProtKB/Swiss-Prot;Acc:Q21067]
WBGene00021872	clec-85	C-type LECtin [Source:UniProtKB/TrEMBL;Acc:U4PAM5]
WBGene00014001	pyk-2	Pyruvate kinase [Source:UniProtKB/TrEMBL;Acc:Q23539]
WBGene00001501	ftn-2	Ferritin [Source:UniProtKB/TrEMBL;Acc:Q9TYS3]
WBGene00018860	vpat-1	Vesicular PolyAmine Transporter [Source:UniProtKB/TrEMBL;Acc:Q8MPU6]
WBGene00000216	asp-3	Aspartic protease 3 [Source:UniProtKB/Swiss-Prot;Acc:P55956]
WBGene00021322	Y34B4A.6
WBGene00012134	T28F3.8
WBGene00015280	C01B10.6
WBGene00012747	Y40H7A.10
WBGene00003929	pat-2	Integrin alpha pat-2 [Source:UniProtKB/Swiss-Prot;Acc:P34446]
WBGene00014253	ZK1320.3
WBGene00022642	lipl-5	Lipase [Source:UniProtKB/TrEMBL;Acc:O61866]
WBGene00000215	asp-2	ASpartyl Protease [Source:UniProtKB/TrEMBL;Acc:Q86NE0]
WBGene00011102	R07E3.1
WBGene00011059	R06C1.4
WBGene00020158	T02C5.1
WBGene00007807	C29F3.7
WBGene00003091	lys-2	Lysozyme-like protein 2 [Source:UniProtKB/Swiss-Prot;Acc:O62416]
WBGene00001758	gst-10	Glutathione S-transferase P 10 [Source:UniProtKB/Swiss-Prot;Acc:Q9N4X8]
WBGene00000217	asp-4	ASpartyl Protease [Source:UniProtKB/TrEMBL;Acc:Q21966]
WBGene00000273	brp-1	Bypass of Response to Pheromone in yeast [Source:UniProtKB/TrEMBL;Acc:Q9U1S2]
WBGene00001169	eef-1A.2	Elongation factor 1-alpha [Source:UniProtKB/Swiss-Prot;Acc:P53013]
WBGene00001397	fat-5	Delta(9)-fatty-acid desaturase fat-5 [Source:UniProtKB/Swiss-Prot;Acc:G5ED44]
WBGene00022497	Y119D3B.21
WBGene00009394	clec-63	C-type LECtin [Source:UniProtKB/TrEMBL;Acc:O45444]
WBGene00010049	F54D5.3
WBGene00014164	lact-2	Beta-lactamase domain-containing protein 2 [Source:UniProtKB/Swiss-Prot;Acc:Q09621]
WBGene00003242	mig-6	Papilin [Source:UniProtKB/Swiss-Prot;Acc:O76840]
WBGene00044696	F52E1.14
WBGene00017501	pud-3	5C820; Protein Up-regulated in Daf-2(Gf) [Source:UniProtKB/TrEMBL;Acc:G5EEV5]
WBGene00018237	irg-7
WBGene00000652	col-76	COLlagen [Source:UniProtKB/TrEMBL;Acc:Q21528]
WBGene00012158	ucr-2.1	Ubiquinol-Cytochrome c oxidoReductase complex [Source:UniProtKB/TrEMBL;Acc:G5EDD1]
WBGene00016957	atic-1	5-Aminoimidazole-4-carboxamide ribonucleotide formylTransferase/IMP Cyclohydrolase homolog [Source:UniProtKB/TrEMBL;Acc:Q95QQ4]
WBGene00012407	Y7A5A.1
WBGene00012144	T28H10.3
WBGene00000670	col-95	COLlagen [Source:UniProtKB/TrEMBL;Acc:Q86MP1]
WBGene00012339	W07G4.5
WBGene00000214	asp-1	ASpartyl Protease; Aspartic protease 1 [Source:UniProtKB/TrEMBL;Acc:G5EEI4]
WBGene00018405	F44A2.5
WBGene00001263	emb-9	Collagen alpha-1(IV) chain [Source:UniProtKB/Swiss-Prot;Acc:P17139]
WBGene00013284	daf-22	Non-specific lipid-transfer protein-like 2 [Source:UniProtKB/Swiss-Prot;Acc:G5EDP2]
