# Supplementary material for: The secreted endoribonuclease ENDU-2 from the soma protects germline immortality in C. elegans
Source: Nat Commun. 2021 Feb 24;12:1262. doi: 10.1038/s41467-021-21516-6 (PMC7904951; doi:10.1038/s41467-021-21516-6)
Supplement: Supplementary file 4 — Supplementary Data 3 [file 41467_2021_21516_MOESM4_ESM.xlsx]

## Sheet: N2 gonad normalized read counts
Supplementary Data 3. Summary of the gonadal RNA-Seq data
Gene ID		Public Name	Gene Name	Transcript Type	RPKM_N2
WBGene00000001		aap-1	Y110A7A.10	Coding_transcript	66.9234
WBGene00000002		aat-1	F27C8.1	Coding_transcript	0.422691
WBGene00000003		aat-2	F07C3.7	Coding_transcript	1.65193
WBGene00000004		aat-3	F52H2.2	Coding_transcript	7.39315
WBGene00000005		aat-4	T13A10.10	Coding_transcript	1.38957
WBGene00000006		aat-5	C55C2.5	Coding_transcript	0.326843
WBGene00000007		aat-6	T11F9.4	Coding_transcript	0.354962
WBGene00000008		aat-7	F54D12.3	Coding_transcript	0
WBGene00000009		aat-8	F28F9.4	Coding_transcript	0.00900185
WBGene00000010		aat-9	Y53H1C.1	Coding_transcript	24.5325
WBGene00000012		abf-1	C50F2.9	Coding_transcript	0.446116
WBGene00000013		abf-2	C50F2.10	Coding_transcript	0.365066
WBGene00000014		abf-3	F54B8.5	Coding_transcript	0.04881
WBGene00000015		abf-4	Y38H6C.22	Coding_transcript	0
WBGene00000016		abf-5	T22H6.5	Coding_transcript	0.243206
WBGene00000017		abf-6	T22H6.7	Coding_transcript	0.0375462
WBGene00000018		abl-1	M79.1	Coding_transcript	4.10804
WBGene00000019		abt-1	C24F3.5	Coding_transcript	0.126778
WBGene00000020		abt-2	F12B6.1	Coding_transcript	0.330764
WBGene00000021		"	"	"	#DIV/0!
WBGene00000022		abt-4	Y39D8C.1	Coding_transcript	0.0306941
WBGene00000023		abt-5	Y53C10A.9	Coding_transcript	0.102031
WBGene00000024		abu-1	AC3.3	Coding_transcript	0
WBGene00000025		abu-2	F19G12.7	Coding_transcript	0.00907258
WBGene00000026		"	"	"	#DIV/0!
WBGene00000027		abu-4	Y5H2A.3	Coding_transcript	0
WBGene00000028		abu-5	Y105C5A.4	Coding_transcript	0
WBGene00000029		abu-6	C03A7.7	Coding_transcript	0
WBGene00000030		abu-7	C03A7.8	Coding_transcript	0
WBGene00000031		abu-8	C03A7.14	Coding_transcript	0.0102402
WBGene00000032		abu-9	R09F10.2	Coding_transcript	0
WBGene00000033		abu-10	F35A5.3	Coding_transcript	0
WBGene00000034		abu-11	T01D1.6	Coding_transcript	0.114917
WBGene00000035		ace-1	W09B12.1	Coding_transcript	0.79498
WBGene00000036		ace-2	Y44E3A.2	Coding_transcript	0.374042
WBGene00000037		ace-3	Y48B6A.8	Coding_transcript	0.396309
WBGene00000038		ace-4	Y48B6A.7	Coding_transcript	0.0298181
WBGene00000039		acn-1	C42D8.5	Coding_transcript	0.435055
WBGene00000040		aco-1	ZK455.1	Coding_transcript	15.1465
WBGene00000041		aco-2	F54H12.1	Coding_transcript	283.907
WBGene00000042		acr-2	K11G12.2	Coding_transcript	0.0147034
WBGene00000043		acr-3	K11G12.7	Coding_transcript	0.0188014
WBGene00000044		acr-5	K03F8.2	Coding_transcript	0.153879
WBGene00000045		acr-6	ZK973.5	Coding_transcript	0.0187224
WBGene00000046		acr-7	T09A5.3	Coding_transcript	0.074385
WBGene00000047		acr-8	ZC504.2	Coding_transcript	0.207859
WBGene00000048		acr-9	C40C9.2	Coding_transcript	0.286388
WBGene00000049		acr-10	R02E12.8	Coding_transcript	0.0827608
WBGene00000050		acr-11	D2092.3	Coding_transcript	0.562285
WBGene00000051		acr-12	R01E6.4	Coding_transcript	0.151084
WBGene00000053		acr-14	T05C12.2	Coding_transcript	0.0278183
WBGene00000054		acr-15	F25G6.4	Coding_transcript	0.266613
WBGene00000055		acr-16	F25G6.3	Coding_transcript	0.932848
WBGene00000056		acr-17	F53E10.2	Coding_transcript	0.591942
WBGene00000057		acr-18	F28F8.1	Coding_transcript	0.360241
WBGene00000058		acr-19	C31H5.3	Coding_transcript	0.0619472
WBGene00000059		acr-20	R06A4.10	Coding_transcript	0.182306
WBGene00000060		acr-21	F27B3.2	Coding_transcript	0.0517546
WBGene00000061		lgc-11	F48E3.7	Coding_transcript	0.00918377
WBGene00000062		acr-23	F59B1.9	Coding_transcript	0.024795
WBGene00000063		act-1	T04C12.6	Coding_transcript	66.7349
WBGene00000064		act-2	T04C12.5	Coding_transcript	809.935
WBGene00000065		act-3	T04C12.4	Coding_transcript	94.0867
WBGene00000066		act-4	M03F4.2	Coding_transcript	28.8173
WBGene00000067		act-5	T25C8.2	Coding_transcript	2.06641
WBGene00000068		acy-1	F17C8.1	Coding_transcript	0.445467
WBGene00000069		acy-2	C10F3.3	Coding_transcript	0.0444829
WBGene00000070		acy-3	C44F1.5	Coding_transcript	0.142728
WBGene00000071		acy-4	T01C2.1	Coding_transcript	1.14844
WBGene00000072		add-1	F39C12.2	Coding_transcript	0.03121
WBGene00000073		add-2	F57F5.4	Coding_transcript	6.52002
WBGene00000074		adm-2	C04A11.4	Coding_transcript	9.83503
WBGene00000075		adm-4	ZK154.7	Coding_transcript	16.5194
WBGene00000079		adr-1	H15N14.1	Coding_transcript	23.24
WBGene00000080		adr-2	T20H4.4	Coding_transcript	77.8624
WBGene00000081		ads-1	Y50D7A.7	Coding_transcript	1.40276
WBGene00000082		adt-1	C02B4.1	Coding_transcript	0.0349464
WBGene00000083		adt-2	F08C6.1	Coding_transcript	0.229267
WBGene00000084		aex-1	D2030.10	Coding_transcript	0.0539037
WBGene00000085		aex-2	T14B1.2	Coding_transcript	0.303547
WBGene00000086		aex-3	C02H7.3	Coding_transcript	0.112418
WBGene00000088		aex-5	F32A7.6	Coding_transcript	0.13881
WBGene00000089		aex-6	Y87G2A.4	Coding_transcript	1.40339
WBGene00000090		age-1	B0334.8	Coding_transcript	46.1529
WBGene00000092		ags-3	F32A6.4	Coding_transcript	9.01024
WBGene00000093		agt-1	Y62E10A.5	Coding_transcript	35.1503
WBGene00000094		agt-2	F09E5.13	Coding_transcript	53.6766
WBGene00000095		aha-1	C25A1.11	Coding_transcript	10.7692
WBGene00000096		ahr-1	C41G7.5	Coding_transcript	0.2045
WBGene00000097		aip-1	F58E10.4	Coding_transcript	58.9632
WBGene00000098		air-1	K07C11.2	Coding_transcript	237.129
WBGene00000099		air-2	B0207.4	Coding_transcript	136.903
WBGene00000100		ajm-1	C25A11.4	Coding_transcript	3.63598
WBGene00000101		aka-1	D1022.7	Coding_transcript	112.169
WBGene00000102		akt-1	C12D8.10	Coding_transcript	142.134
WBGene00000103		akt-2	F28H6.1	Coding_transcript	2.30602
WBGene00000105		alg-1	F48F7.1	Coding_transcript	5.91181
WBGene00000106		alg-2	T07D3.7	Coding_transcript	22.1185
WBGene00000107		alh-1	F54D8.3	Coding_transcript	167.874
WBGene00000108		alh-2	K04F1.15	Coding_transcript	0.0080309
WBGene00000109		alh-3	F36H1.6	Coding_transcript	29.3972
WBGene00000110		alh-4	T05H4.13	Coding_transcript	51.4767
WBGene00000111		alh-5	T08B1.3	Coding_transcript	0.532037
WBGene00000112		alh-6	F56D12.1	Coding_transcript	35.118
WBGene00000113		alh-7	F45H10.1	Coding_transcript	9.52108
WBGene00000114		alh-8	F13D12.4	Coding_transcript	72.8318
WBGene00000115		alh-9	F01F1.6	Coding_transcript	49.2221
WBGene00000116		alh-10	C54D1.4	Coding_transcript	0.39056
WBGene00000117		alh-11	F42G9.5	Coding_transcript	23.4869
WBGene00000118		alh-12	Y69F12A.2	Coding_transcript	0.52708
WBGene00000120		aly-1	C01F6.5	Coding_transcript	26.2428
WBGene00000121		aly-2	F23B2.6	Coding_transcript	543.589
WBGene00000122		aly-3	M18.7	Coding_transcript	269.651
WBGene00000123		ama-1	F36A4.7	Coding_transcript	28.9379
WBGene00000133		amt-1	C05E11.4	Coding_transcript	0.0471581
WBGene00000134		amt-2	F49E11.3	Coding_transcript	0.074898
WBGene00000135		amt-3	M195.3	Coding_transcript	0.194618
WBGene00000136		amt-4	C05E11.5	Coding_transcript	0.126681
WBGene00000137		amx-1	R13G10.2	Coding_transcript	10.3953
WBGene00000138		amx-2	B0019.1	Coding_transcript	0.059711
WBGene00000139		amx-3	F25C8.2	Coding_transcript	0.0545079
WBGene00000140		anc-1	ZK973.6	Coding_transcript	0.441205
WBGene00000142		aos-1	C08B6.9	Coding_transcript	165.05
WBGene00000143		apc-2	K06H7.6	Coding_transcript	66.4489
WBGene00000144		apc-10	F15H10.3	Coding_transcript	68.4286
WBGene00000145		apc-11	F35G12.9	Coding_transcript	109.62
WBGene00000146		ape-1	F46F3.4	Coding_transcript	109.027
WBGene00000147		aph-1	VF36H2L.1	Coding_transcript	48.1679
WBGene00000148		aph-2	ZC434.6	Coding_transcript	47.0598
WBGene00000149		apl-1	C42D8.8	Coding_transcript	6.08889
WBGene00000150		apm-1	F55A12.7	Coding_transcript	2.10341
WBGene00000151		apn-1	T05H10.2	Coding_transcript	124.258
WBGene00000155		app-1	W03G9.4	Coding_transcript	144.56
WBGene00000156		2018-04-01	K04G2.8	Coding_transcript	56.6306
WBGene00000157		aps-2	F02E8.3	Coding_transcript	21.556
WBGene00000158		apg-1	Y105E8A.9	Coding_transcript	46.5383
WBGene00000159		aps-1	F29G9.3	Coding_transcript	99.9375
WBGene00000160		apb-1	Y71H2B.10	Coding_transcript	46.1879
WBGene00000161		apa-2	T20B5.1	Coding_transcript	13.2631
WBGene00000162		apd-3	W09G10.4	Coding_transcript	40.4253
WBGene00000163		apb-3	R11A5.1	Coding_transcript	68.4088
WBGene00000164		apm-3	F53H8.1	Coding_transcript	15.4372
WBGene00000165		aps-3	Y48G8AL.14	Coding_transcript	100.346
WBGene00000166		apt-9	W04G3.4	Coding_transcript	0.0473162
WBGene00000168		apx-1	K08D9.3	Coding_transcript	64.0423
WBGene00000169		aqp-1	F32A5.5	Coding_transcript	0.467065
WBGene00000170		aqp-2	C01G6.1	Coding_transcript	8.28351
WBGene00000171		aqp-3	Y69E1A.7	Coding_transcript	0.0104097
WBGene00000172		aqp-4	F40F9.9	Coding_transcript	0.178209
WBGene00000173		aqp-5	C35A5.1	Coding_transcript	0.0125511
WBGene00000174		aqp-6	C32C4.2	Coding_transcript	0.687958
WBGene00000175		aqp-7	M02F4.8	Coding_transcript	7.08756
WBGene00000176		aqp-8	K02G10.7	Coding_transcript	0.838135
WBGene00000177		aqp-9	K07A1.16	Coding_transcript	0.90949
WBGene00000178		aqp-10	ZK1321.3	Coding_transcript	15.5016
WBGene00000179		aqp-11	ZK525.2	Coding_transcript	5.27597
WBGene00000180		arc-1	ZK1320.6	Coding_transcript	3.34241
WBGene00000181		ard-1	F01G4.2	Coding_transcript	157.017
WBGene00000182		arf-1.2	B0336.2	Coding_transcript	241.174
WBGene00000183		arf-3	F57H12.1	Coding_transcript	319.72
WBGene00000184		arf-6	Y116A8C.12	Coding_transcript	69.5939
WBGene00000185		arg-1	F31A9.3	Coding_transcript	0.0413131
WBGene00000186		ark-1	C01C7.1	Coding_transcript	31.3639
WBGene00000187		arl-1	F54C9.10	Coding_transcript	80.9383
WBGene00000188		arl-3	F19H8.3	Coding_transcript	0.114118
WBGene00000189		arl-5	ZK632.8	Coding_transcript	57.2453
WBGene00000190		arf-1.1	F45E4.1	Coding_transcript	0.559995
WBGene00000191		"	"	"	#DIV/0!
WBGene00000192		arl-8	Y57G11C.13	Coding_transcript	195.882
WBGene00000193		arl-6	C38D4.8	Coding_transcript	0.0272177
WBGene00000195		arr-1	F53H8.2	Coding_transcript	11.0081
WBGene00000196		aars-1	W02B12.6	Coding_transcript	26.1577
WBGene00000197		aars-2	F28H1.3	Coding_transcript	169.25
WBGene00000198		art-1	C15F1.6	Coding_transcript	111.864
WBGene00000199		arx-1	Y71F9AL.16	Coding_transcript	75.2713
WBGene00000200		arx-2	K07C5.1	Coding_transcript	129.644
WBGene00000201		arx-3	Y79H2A.6	Coding_transcript	90.3605
WBGene00000202		exos-4.2	Y6D11A.1	Coding_transcript	84.574
WBGene00000203		arx-5	Y37D8A.1	Coding_transcript	93.7019
WBGene00000204		arx-6	C35D10.16	Coding_transcript	95.9116
WBGene00000205		arx-7	M01B12.3	Coding_transcript	77.8746
WBGene00000206		asb-1	F35G12.10	Coding_transcript	413.919
WBGene00000207		asb-2	F02E8.1	Coding_transcript	28.2175
WBGene00000208		trip-4	Y53F4B.15	Coding_transcript	52.9741
WBGene00000209		asg-1	K07A12.3	Coding_transcript	317.499
WBGene00000210		asg-2	C53B7.4	Coding_transcript	32.3877
WBGene00000211		asm-1	B0252.2	Coding_transcript	1.29687
WBGene00000212		asm-2	ZK455.4	Coding_transcript	0.117837
WBGene00000213		asm-3	W03G1.7	Coding_transcript	0.119131
WBGene00000214		asp-1	Y39B6A.20	Coding_transcript	5.90178
WBGene00000215		asp-2	T18H9.2	Coding_transcript	2.39976
WBGene00000216		asp-3	H22K11.1	Coding_transcript	3.86977
WBGene00000217		asp-4	R12H7.2	Coding_transcript	5.50247
WBGene00000218		asp-5	F21F8.3	Coding_transcript	2.68476
WBGene00000219		asp-6	F21F8.7	Coding_transcript	4.18699
WBGene00000220		atf-2	K08F8.2	Coding_transcript	0.754803
WBGene00000221		atf-5	T04C10.4	Coding_transcript	3.54842
WBGene00000222		atf-6	F45E6.2	Coding_transcript	6.22048
WBGene00000223		atf-7	C07G2.2	Coding_transcript	110.664
WBGene00000224		atgp-1	F26D10.9	Coding_transcript	4.90364
WBGene00000225		atgp-2	C38C6.2	Coding_transcript	4.29412
WBGene00000226		atl-1	T06E4.3	Coding_transcript	28.8274
WBGene00000227		atm-1	Y48G1BL.2	Coding_transcript	11.1523
WBGene00000228		atn-1	W04D2.1	Coding_transcript	1.75512
WBGene00000229		atp-2	C34E10.6	Coding_transcript	1183.18
WBGene00000230		atp-3	F27C1.7	Coding_transcript	397.206
WBGene00000231		atx-2	D2045.1	Coding_transcript	65.6663
WBGene00000232		avr-14	B0207.12	Coding_transcript	0.809083
WBGene00000233		avr-15	R11G10.1	Coding_transcript	0.193143
WBGene00000235		baf-1	B0464.7	Coding_transcript	259.769
WBGene00000236		bag-1	F57B10.11	Coding_transcript	121.94
WBGene00000237		bam-2	Y71F9AR.1	Coding_transcript	1.69826
WBGene00000238		bar-1	C54D1.6	Coding_transcript	0.554974
WBGene00000239		bas-1	C05D2.4	Coding_transcript	0.183651
WBGene00000240		pah-1	K08F8.4	Coding_transcript	0.391797
WBGene00000241		bbs-1	Y105E8A.5	Coding_transcript	0.0231215
WBGene00000242		bbs-2	F20D12.3	Coding_transcript	0.103273
WBGene00000244		bbs-8	T25F10.5	Coding_transcript	0.142324
WBGene00000245		bca-1	T13C5.5	Coding_transcript	5.58727
WBGene00000246		bcc-1	M7.3	Coding_transcript	0.0688012
WBGene00000247		bec-1	T19E7.3	Coding_transcript	39.8923
WBGene00000248		ben-1	C54C6.2	Coding_transcript	21.7127
WBGene00000249		bir-1	T27F2.3	Coding_transcript	126.58
WBGene00000250		bir-2	C50B8.2	Coding_transcript	82.452
WBGene00000251		bli-1	C09G5.6	Coding_transcript	0.026934
WBGene00000252		bli-2	F59E12.12	Coding_transcript	0.0439744
WBGene00000253		bli-3	F56C11.1	Coding_transcript	0.419655
WBGene00000254		bli-4	K04F10.4	Coding_transcript	76.9148
WBGene00000255		bli-5	F45G2.5	Coding_transcript	0.121603
WBGene00000256		bli-6	Y73B6BL.34	Coding_transcript	0.0762256
WBGene00000257		bmk-1	F23B12.8	Coding_transcript	74.6866
WBGene00000259		bpl-1	F13H8.10	Coding_transcript	16.8167
WBGene00000262		bra-1	F54B11.6	Coding_transcript	11.0288
WBGene00000263		F23H11.5	F23H11.5	Coding_transcript	249.062
WBGene00000264		brc-1	C36A4.8	Coding_transcript	32.0107
WBGene00000265		brd-1	K04C2.4	Coding_transcript	47.7934
WBGene00000266		bre-1	C53B4.7	Coding_transcript	2.24133
WBGene00000267		bre-2	Y39E4B.9	Coding_transcript	0.3009
WBGene00000268		bre-3	B0464.4	Coding_transcript	55.867
WBGene00000269		bre-4	Y73E7A.7	Coding_transcript	22.6337
WBGene00000270		bre-5	T12G3.8	Coding_transcript	34.9134
WBGene00000271		brf-1	F45E12.2	Coding_transcript	66.4314
WBGene00000272		bro-1	F56A3.5	Coding_transcript	0.155004
WBGene00000273		brp-1	Y79H2A.1	Coding_transcript	2.59608
WBGene00000274		btf-1	F15D4.1	Coding_transcript	26.4902
WBGene00000275		bub-1	R06C7.8	Coding_transcript	135.312
WBGene00000276		byn-1	F57B9.5	Coding_transcript	104.087
WBGene00000277		cab-1	C23H4.1	Coding_transcript	1.34043
WBGene00000279		cah-1	F54D8.4	Coding_transcript	3.78296
WBGene00000280		cah-2	D1022.8	Coding_transcript	0.151078
WBGene00000281		cah-3	K05G3.3	Coding_transcript	0.599361
WBGene00000282		cah-4	R01E6.3	Coding_transcript	1.71213
WBGene00000283		cah-5	R173.1	Coding_transcript	0.549431
WBGene00000284		cah-6	T28F2.3	Coding_transcript	0.33766
WBGene00000285		cal-1	C13C12.1	Coding_transcript	0.329329
WBGene00000286		cal-2	C18E9.1	Coding_transcript	0.309062
WBGene00000287		cal-3	M02B7.6	Coding_transcript	0.223274
WBGene00000288		cal-4	T07G12.1	Coding_transcript	0.213445
WBGene00000289		cam-1	C01G6.8	Coding_transcript	31.2261
WBGene00000292		cap-1	D2024.6	Coding_transcript	129.887
WBGene00000293		cap-2	M106.5	Coding_transcript	132.914
WBGene00000294		cas-1	F41G4.2	Coding_transcript	12.3285
WBGene00000295		cat-1	W01C8.6	Coding_transcript	0.0425754
WBGene00000296		cat-2	B0432.5	Coding_transcript	0.0529873
WBGene00000298		cat-4	F32G8.6	Coding_transcript	0.427755
WBGene00000301		cav-1	T13F2.8	Coding_transcript	63.7982
WBGene00000302		cav-2	C56A3.7	Coding_transcript	1.07154
WBGene00000308		C04A11.t1	C04A11.t1	tRNA	0
WBGene00000310		C05C9.t1	C05C9.t1	tRNA	0
WBGene00000311		C05C9.t2	C05C9.t2	tRNA	0
WBGene00000366		cbp-1	R10E11.1	Coding_transcript	35.3596
WBGene00000367		cca-1	C54D2.5	Coding_transcript	0.0782385
WBGene00000368		ccb-1	T28F2.5	Coding_transcript	1.86149
WBGene00000369		ccf-1	Y56A3A.20	Coding_transcript	135.758
WBGene00000370		ccg-1	Y73F8A.6	Coding_transcript	13.8604
WBGene00000371		cox-5B	F26E4.9	Coding_transcript	216.471
WBGene00000372		cyp-13A7	T10B9.10	Coding_transcript	0
WBGene00000373		cyp-14A5	F08F3.7	Coding_transcript	0.244135
WBGene00000374		"	"	"	#DIV/0!
WBGene00000375		cyp-44A1	ZK177.5	Coding_transcript	45.5515
WBGene00000376		ccr-4	ZC518.3	Coding_transcript	116.38
WBGene00000377		cct-1	T05C12.7	Coding_transcript	402.014
WBGene00000378		cct-2	T21B10.7	Coding_transcript	359.623
WBGene00000379		cct-4	K01C8.10	Coding_transcript	353.784
WBGene00000380		cct-5	C07G2.3	Coding_transcript	477.543
WBGene00000381		cct-6	F01F1.8	Coding_transcript	332.698
WBGene00000382		cdc-6	C43E11.10	Coding_transcript	92.6385
WBGene00000383		cdc-14	C17G10.4	Coding_transcript	80.5653
WBGene00000386		cdc-25.1	K06A5.7	Coding_transcript	163.079
WBGene00000387		cdc-25.2	F16B4.8	Coding_transcript	28.6106
WBGene00000388		cdc-25.3	ZK637.11	Coding_transcript	73.4146
WBGene00000389		cdc-25.4	R05H5.2	Coding_transcript	0.0139016
WBGene00000390		cdc-42	R07G3.1	Coding_transcript	208.953
WBGene00000391		cdd-1	C47D2.2	Coding_transcript	0.177809
WBGene00000392		cdd-2	F49E8.4	Coding_transcript	78.4988
WBGene00000393		cdf-1	C15B12.7	Coding_transcript	9.81804
WBGene00000395		cdh-3	ZK112.7	Coding_transcript	1.52914
WBGene00000396		cdh-4	F25F2.2	Coding_transcript	5.3839
WBGene00000397		cdh-5	F08B4.2	Coding_transcript	0.754526
WBGene00000399		cdh-7	R05H10.6	Coding_transcript	0.0203658
WBGene00000401		cdh-9	F59C12.1	Coding_transcript	0.126895
WBGene00000402		cdh-10	C45G7.5	Coding_transcript	0.063822
WBGene00000403		casy-1	B0034.3	Coding_transcript	5.91566
WBGene00000405		cdk-1	T05G5.3	Coding_transcript	326.39
WBGene00000406		cdk-4	F18H3.5	Coding_transcript	8.15626
WBGene00000407		cdk-5	T27E9.3	Coding_transcript	72.9104
WBGene00000408		cdk-7	Y39G10AL.3	Coding_transcript	96.0941
WBGene00000409		cdk-8	F39H11.3	Coding_transcript	42.9254
WBGene00000410		cdk-9	H25P06.2	Coding_transcript	37.531
WBGene00000411		cdl-1	R06F6.1	Coding_transcript	274.231
WBGene00000412		cdr-1	F35E8.11	Coding_transcript	0.016486
WBGene00000413		cdt-1	Y54E10A.15	Coding_transcript	36.006
WBGene00000414		cec-1	ZK1236.2	Coding_transcript	32.4471
WBGene00000415		ced-1	Y47H9C.4	Coding_transcript	23.5537
WBGene00000416		ced-2	Y41D4B.13	Coding_transcript	113.018
WBGene00000417		ced-3	C48D1.2	Coding_transcript	107.762
WBGene00000418		ced-4	C35D10.9	Coding_transcript	43.1538
WBGene00000419		ced-5	C02F4.1	Coding_transcript	33.9107
WBGene00000420		ced-6	F56D2.7	Coding_transcript	52.6671
WBGene00000421		ced-7	C48B4.4	Coding_transcript	49.8076
WBGene00000422		ced-8	F08F1.5	Coding_transcript	3.30917
WBGene00000423		ced-9	T07C4.8	Coding_transcript	100.845
WBGene00000424		ced-10	C09G12.8	Coding_transcript	31.0743
WBGene00000425		ced-11	ZK512.3	Coding_transcript	0.472818
WBGene00000426		ced-12	Y106G6E.5	Coding_transcript	54.8094
WBGene00000427		ced-13	R09F10.9	Coding_transcript	0
WBGene00000428		ceh-1	F16H11.4	Coding_transcript	0.154063
WBGene00000429		ceh-2	C27A12.5	Coding_transcript	0.327742
WBGene00000430		ceh-5	C16C2.1	Coding_transcript	0.297624
WBGene00000431		ceh-6	K02B12.1	Coding_transcript	0.289075
WBGene00000432		ceh-7	C34C6.8	Coding_transcript	0
WBGene00000433		ceh-8	ZK265.4	Coding_transcript	0.13056
WBGene00000434		ceh-9	Y65B4BR.9	Coding_transcript	0.0839408
WBGene00000435		ceh-10	W03A3.1	Coding_transcript	0.148839
WBGene00000436		ceh-12	F33D11.4	Coding_transcript	0
WBGene00000437		ceh-13	R13A5.5	Coding_transcript	1.18894
WBGene00000438		ceh-14	F46C8.5	Coding_transcript	0.280388
WBGene00000439		ceh-16	C13G5.1	Coding_transcript	0.837807
WBGene00000440		ceh-17	D1007.1	Coding_transcript	0.0217514
WBGene00000441		ceh-18	ZC64.3	Coding_transcript	0.550903
WBGene00000442		ceh-19	F20D12.6	Coding_transcript	0.71442
WBGene00000443		ceh-20	F31E3.1	Coding_transcript	5.16892
WBGene00000444		ceh-21	T26C11.6	Coding_transcript	11.4874
WBGene00000445		ceh-22	F29F11.5	Coding_transcript	0.0897732
WBGene00000446		ceh-23	ZK652.5	Coding_transcript	0.0402622
WBGene00000447		ceh-24	F55B12.1	Coding_transcript	0.0905436
WBGene00000448		pros-1	K12H4.1	Coding_transcript	0.264664
WBGene00000449		ceh-27	F46F3.1	Coding_transcript	0.806813
WBGene00000450		ceh-28	K03A11.3	Coding_transcript	0
WBGene00000451		ceh-30	C33D12.7	Coding_transcript	0.128573
WBGene00000452		ceh-31	C33D12.1	Coding_transcript	0.0645325
WBGene00000453		ceh-32	W05E10.3	Coding_transcript	1.53518
WBGene00000454		ceh-33	C10G8.7	Coding_transcript	0.0190192
WBGene00000455		ceh-34	C10G8.6	Coding_transcript	0.334395
WBGene00000457		ceh-36	C37E2.4	Coding_transcript	0.596416
WBGene00000458		ceh-37	C37E2.5	Coding_transcript	0.437883
WBGene00000459		ceh-38	F22D3.1	Coding_transcript	70.1556
WBGene00000460		ceh-39	T26C11.7	Coding_transcript	22.9602
WBGene00000461		ceh-40	F17A2.5	Coding_transcript	5.07563
WBGene00000462		ceh-41	T26C11.5	Coding_transcript	11.1014
WBGene00000463		ceh-43	C28A5.4	Coding_transcript	2.47777
WBGene00000464		ceh-44	Y54F10AM.4	Coding_transcript	37.1117
WBGene00000465		cpg-1	C07G2.1	Coding_transcript	2085.21
WBGene00000466		cel-1	C03D6.3	Coding_transcript	49.6319
WBGene00000467		cep-1	F52B5.5	Coding_transcript	63.6233
WBGene00000468		ces-1	F43G9.11	Coding_transcript	0.163227
WBGene00000469		ces-2	ZK909.4	Coding_transcript	1.93541
WBGene00000472		cey-1	F33A8.3	Coding_transcript	262.88
WBGene00000473		cey-2	F46F11.2	Coding_transcript	2783.05
WBGene00000474		cey-3	M01E11.5	Coding_transcript	1528.62
WBGene00000475		cey-4	Y39A1C.3	Coding_transcript	546.727
WBGene00000476		cfi-1	T23D8.8	Coding_transcript	0.163014
WBGene00000477		cft-1	C18C4.2	Coding_transcript	0.0366654
WBGene00000478		cfz-2	F27E11.3	Coding_transcript	0.767661
WBGene00000479		cgh-1	C07H6.5	Coding_transcript	1313.08
WBGene00000480		cgp-1	Y38C9A.2	Coding_transcript	84.4177
WBGene00000481		cha-1	ZC416.8	Coding_transcript	0.0747024
WBGene00000482		chd-3	T14G8.1	Coding_transcript	7.91352
WBGene00000483		che-1	C55B7.12	Coding_transcript	0.0350054
WBGene00000484		che-2	F38G1.1	Coding_transcript	0
WBGene00000485		che-3	F18C12.1	Coding_transcript	0.0433824
WBGene00000487		che-6	C23H5.7	Coding_transcript	0.0066965
WBGene00000488		che-7	F26D11.10	Coding_transcript	0.0538756
WBGene00000490		che-11	C27A7.4	Coding_transcript	0.0547342
WBGene00000491		che-12	B0024.8	Coding_transcript	0.0992021
WBGene00000492		che-13	F59C6.7	Coding_transcript	0.152038
WBGene00000493		che-14	F56H1.1	Coding_transcript	0.324036
WBGene00000496		chs-1	T25G3.2	Coding_transcript	202.987
WBGene00000497		chs-2	F48A11.1	Coding_transcript	1.02792
WBGene00000498		chk-1	Y39H10A.7	Coding_transcript	76.4702
WBGene00000499		chk-2	Y60A3A.12	Coding_transcript	14.5352
WBGene00000500		chn-1	T09B4.10	Coding_transcript	117.594
WBGene00000501		cho-1	C48D1.3	Coding_transcript	0.110828
WBGene00000502		chp-1	Y110A7A.13	Coding_transcript	112.23
WBGene00000503		cht-1	C04F6.3	Coding_transcript	8.80685
WBGene00000506		cic-1	H14E04.5	Coding_transcript	41.9969
WBGene00000507		cit-1.1	F44B9.4	Coding_transcript	42.1308
WBGene00000508		cit-1.2	F44B9.3	Coding_transcript	20.4815
WBGene00000509		cka-1	C28D4.2	Coding_transcript	51.3621
WBGene00000510		cka-2	C52B9.1	Coding_transcript	0.0331122
WBGene00000511		ckb-1	B0285.8	Coding_transcript	1.92851
WBGene00000512		ckb-2	B0285.9	Coding_transcript	12.6224
WBGene00000513		ckb-3	B0285.10	Coding_transcript	0.0519864
WBGene00000514		ckb-4	F22F7.5	Coding_transcript	5.52769
WBGene00000515		ckc-1	T27A10.3	Coding_transcript	0.368333
WBGene00000516		cki-1	T05A6.1	Coding_transcript	4.14836
WBGene00000517		cki-2	T05A6.2	Coding_transcript	55.1191
WBGene00000518		ckk-1	C05H8.1	Coding_transcript	1.52073
WBGene00000519		cku-70	Y47D3A.4	Coding_transcript	57.2682
WBGene00000520		cku-80	R07E5.8	Coding_transcript	55.1237
WBGene00000521		cky-1	C15C8.2	Coding_transcript	0.0639127
WBGene00000522		clc-1	C09F12.1	Coding_transcript	1.77217
WBGene00000523		clc-2	C01C10.1	Coding_transcript	2.24797
WBGene00000524		clc-3	ZK563.4	Coding_transcript	0.25486
WBGene00000525		clc-4	T05A10.2	Coding_transcript	0.602247
WBGene00000526		clc-5	C01C10.4	Coding_transcript	0.99354
WBGene00000527		cle-1	C36B1.1	Coding_transcript	11.0926
WBGene00000528		clh-1	T27D12.2	Coding_transcript	1.72152
WBGene00000529		clh-2	B0491.8	Coding_transcript	0.112167
WBGene00000530		clh-3	E04F6.11	Coding_transcript	10.7737
WBGene00000531		clh-4	T06F4.2	Coding_transcript	0.00789144
WBGene00000532		clh-5	C07H4.2	Coding_transcript	55.9503
WBGene00000533		clh-6	R07B7.1	Coding_transcript	39.7829
WBGene00000534		cpi-2	R01B10.1	Coding_transcript	118.658
WBGene00000535		cpi-1	K08B4.6	Coding_transcript	7.10698
WBGene00000536		clk-1	ZC395.2	Coding_transcript	45.9606
WBGene00000537		clk-2	C07H6.6	Coding_transcript	36.1957
WBGene00000539		cln-3.1	F07B10.1	Coding_transcript	0.056355
WBGene00000540		cln-3.2	C01G8.2	Coding_transcript	10.8209
WBGene00000541		cln-3.3	ZC190.1	Coding_transcript	0.0318064
WBGene00000542		clp-1	C06G4.2	Coding_transcript	65.8813
WBGene00000543		clp-2	T04A8.16	Coding_transcript	37.8543
WBGene00000544		clp-3	Y47H10A.1	Coding_transcript	0.255034
WBGene00000545		clp-4	Y39A3CL.5	Coding_transcript	5.35614
WBGene00000546		clp-6	Y77E11A.10	Coding_transcript	0.684823
WBGene00000547		clp-7	Y77E11A.11	Coding_transcript	54.4983
WBGene00000548		clr-1	F56D1.4	Coding_transcript	47.8321
WBGene00000549		cls-2	R107.6	Coding_transcript	34.8817
WBGene00000550		clu-1	F55H2.6	Coding_transcript	91.882
WBGene00000551		clx-1	C50F7.2	Coding_transcript	0
WBGene00000552		cmd-1	T21H3.3	Coding_transcript	204.586
WBGene00000553		cmk-1	K07A9.2	Coding_transcript	0.500985
WBGene00000554		cnb-1	F55C10.1	Coding_transcript	12.9802
WBGene00000555		cnc-1	R09B5.2	Coding_transcript	0
WBGene00000556		cnc-2	R09B5.3	Coding_transcript	0
WBGene00000557		cnc-3	R09B5.8	Coding_transcript	0.220147
WBGene00000558		cnc-4	R09B5.9	Coding_transcript	0.0302959
WBGene00000559		cnc-5	R09B5.10	Coding_transcript	0
WBGene00000560		cnc-6	Y46E12A.1	Coding_transcript	0
WBGene00000561		cnd-1	C34E10.7	Coding_transcript	0.23672
WBGene00000562		cng-1	F14H8.6	Coding_transcript	0.416771
WBGene00000563		cng-3	F38E11.12	Coding_transcript	0
WBGene00000564		cnk-1	R01H10.8	Coding_transcript	36.4238
WBGene00000565		cnt-1	Y17G7B.15	Coding_transcript	25.5567
WBGene00000566		cnt-2	Y39A1A.15	Coding_transcript	21.9993
WBGene00000567		cnx-1	ZK632.6	Coding_transcript	190.29
WBGene00000583		cof-2	C48E7.5	Coding_transcript	0.0873904
WBGene00000584		cog-1	R03C1.3	Coding_transcript	0.193279
WBGene00000585		cogc-2	C06G3.10	Coding_transcript	74.5452
WBGene00000591		coh-1	K08A8.3	Coding_transcript	11.7464
WBGene00000592		coh-3	F08H9.1	Coding_transcript	43.715
WBGene00000593		col-2	W01B6.7	Coding_transcript	0.306764
WBGene00000594		col-3	T28C6.6	Coding_transcript	0.0863234
WBGene00000596		col-7	C15A11.5	Coding_transcript	0
WBGene00000597		col-8	F11H8.3	Coding_transcript	14.2574
WBGene00000598		col-9	F54B11.1	Coding_transcript	0.01529
WBGene00000599		col-10	B0222.8	Coding_transcript	0.344455
WBGene00000601		col-12	F15H10.1	Coding_transcript	0.0676014
WBGene00000602		col-13	F15H10.2	Coding_transcript	0
WBGene00000603		col-14	C46A5.3	Coding_transcript	0.0511902
WBGene00000606		col-17	F11G11.10	Coding_transcript	1.20953
WBGene00000608		col-19	ZK1193.1	Coding_transcript	4.37327
WBGene00000609		col-20	F11G11.11	Coding_transcript	14.0334
WBGene00000610		col-33	F36A4.6	Coding_transcript	0.0266236
WBGene00000611		col-34	F36A4.10	Coding_transcript	0.188336
WBGene00000612		col-35	C15A11.1	Coding_transcript	0
WBGene00000613		col-36	C27H5.5	Coding_transcript	0.0141522
WBGene00000614		col-37	ZK863.2	Coding_transcript	0
WBGene00000615		col-38	F54C9.4	Coding_transcript	12.6696
WBGene00000616		col-39	C09G5.4	Coding_transcript	0.417572
WBGene00000617		col-40	T13B5.4	Coding_transcript	0
WBGene00000618		col-41	T10B10.1	Coding_transcript	0.521785
WBGene00000620		col-43	ZC513.8	Coding_transcript	0.39631
WBGene00000621		col-44	F54B11.2	Coding_transcript	0
WBGene00000622		col-45	F53G12.7	Coding_transcript	0.528368
WBGene00000623		col-46	Y18H1A.13	Coding_transcript	0.0376938
WBGene00000624		col-47	Y18H1A.12	Coding_transcript	0.0621345
WBGene00000625		col-48	Y54E10BL.2	Coding_transcript	0.142371
WBGene00000626		col-49	K09H9.3	Coding_transcript	0
WBGene00000627		col-50	T28F2.6	Coding_transcript	0.0117882
WBGene00000628		col-51	T28F2.8	Coding_transcript	0.0415404
WBGene00000629		col-52	D1007.2	Coding_transcript	0
WBGene00000630		col-53	M01A12.1	Coding_transcript	2.9776
WBGene00000631		col-54	F33D11.3	Coding_transcript	0.0166621
WBGene00000632		col-55	T05E7.2	Coding_transcript	0
WBGene00000633		col-56	T08B2.2	Coding_transcript	0.0409276
WBGene00000634		col-58	F26B1.4	Coding_transcript	0
WBGene00000636		col-60	F22D6.10	Coding_transcript	0.8712
WBGene00000637		col-61	C01H6.1	Coding_transcript	0.0442078
WBGene00000638		col-62	C15A11.6	Coding_transcript	0
WBGene00000639		col-63	ZK265.2	Coding_transcript	0.0383502
WBGene00000640		col-64	F52F12.2	Coding_transcript	0.202481
WBGene00000641		col-65	K08C9.4	Coding_transcript	0.147551
WBGene00000642		"	"	"	#DIV/0!
WBGene00000644		col-68	C50D2.4	Coding_transcript	2.30258
WBGene00000645		col-69	K01A2.7	Coding_transcript	0.013161
WBGene00000646		H17B01.2	H17B01.2	Coding_transcript	0.00940664
WBGene00000647		col-71	Y49F6B.10	Coding_transcript	2.31235
WBGene00000648		col-72	W09G10.1	Coding_transcript	0.0145782
WBGene00000649		col-73	F11G11.12	Coding_transcript	0.398665
WBGene00000650		col-74	ZK1248.2	Coding_transcript	0.708469
WBGene00000651		col-75	K03H9.2	Coding_transcript	0.0278032
WBGene00000652		col-76	M110.1	Coding_transcript	0.932165
WBGene00000653		col-77	M195.1	Coding_transcript	0
WBGene00000654		col-78	W07A12.5	Coding_transcript	0.0186329
WBGene00000655		col-79	C09G5.3	Coding_transcript	0.0142936
WBGene00000656		col-80	C09G5.5	Coding_transcript	8.13705
WBGene00000657		col-81	F38A3.1	Coding_transcript	0.51794
WBGene00000658		col-83	F33A8.9	Coding_transcript	0.201504
WBGene00000659		col-84	K12D12.3	Coding_transcript	0.175805
WBGene00000660		col-85	T21B4.2	Coding_transcript	0.0163993
WBGene00000661		col-86	Y81G3A.5	Coding_transcript	0.161575
WBGene00000662		col-87	Y39G8C.4	Coding_transcript	0.0334741
WBGene00000663		col-88	W05G11.3	Coding_transcript	0.0137278
WBGene00000664		col-89	F17C8.2	Coding_transcript	0.151773
WBGene00000665		col-90	C29E4.1	Coding_transcript	0.850462
WBGene00000666		col-91	F09G8.6	Coding_transcript	0.0292721
WBGene00000667		col-92	W05B2.6	Coding_transcript	0.0405083
WBGene00000668		col-93	W05B2.5	Coding_transcript	7.05816
WBGene00000669		col-94	W05B2.1	Coding_transcript	0
WBGene00000670		col-95	Y41C4A.16	Coding_transcript	2.72829
WBGene00000671		col-96	Y41C4A.19	Coding_transcript	0
WBGene00000672		col-97	ZK1010.7	Coding_transcript	0.132421
WBGene00000673		col-98	F14F7.1	Coding_transcript	3.85743
WBGene00000674		col-99	F29C4.8	Coding_transcript	0.442039
WBGene00000675		col-101	K02D7.3	Coding_transcript	12.266
WBGene00000676		col-102	C18H7.3	Coding_transcript	0.00952907
WBGene00000677		col-103	F56B3.1	Coding_transcript	3.34975
WBGene00000678		col-104	F58F6.1	Coding_transcript	0.310989
WBGene00000679		col-105	F58F6.2	Coding_transcript	0.0150959
WBGene00000680		col-106	Y77E11A.15	Coding_transcript	15.7523
WBGene00000681		col-107	C34H4.4	Coding_transcript	0.691753
WBGene00000682		col-108	Y41D4A.2	Coding_transcript	0
WBGene00000683		col-109	Y38C1BA.3	Coding_transcript	0.0469404
WBGene00000684		col-110	F19C7.7	Coding_transcript	0.0279635
WBGene00000685		col-111	F29B9.9	Coding_transcript	1.87838
WBGene00000687		col-113	C34D4.15	Coding_transcript	0.081488
WBGene00000688		col-114	D2024.8	Coding_transcript	0.0297872
WBGene00000689		col-115	Y42H9B.1	Coding_transcript	0.0101609
WBGene00000690		col-116	F17E9.1	Coding_transcript	0.128477
WBGene00000691		col-117	T28C6.4	Coding_transcript	0.0479869
WBGene00000692		col-118	T11B7.3	Coding_transcript	0.0744096
WBGene00000693		col-119	C53B4.5	Coding_transcript	18.4512
WBGene00000694		col-120	Y11D7A.11	Coding_transcript	0.205008
WBGene00000695		col-121	F56D5.1	Coding_transcript	0.769634
WBGene00000696		col-122	T05A1.2	Coding_transcript	21.3001
WBGene00000697		col-123	W08D2.6	Coding_transcript	0.0907561
WBGene00000698		col-124	C24F3.6	Coding_transcript	12.9629
WBGene00000699		col-125	C29F4.1	Coding_transcript	0.0278914
WBGene00000700		col-126	F54D1.2	Coding_transcript	0
WBGene00000701		col-127	F54D1.3	Coding_transcript	0
WBGene00000702		col-128	F12F6.9	Coding_transcript	0.0304229
WBGene00000703		col-129	M18.1	Coding_transcript	0.9072
WBGene00000704		col-130	F08G5.4	Coding_transcript	0.0621409
WBGene00000705		col-131	C39E9.3	Coding_transcript	0.105966
WBGene00000706		col-132	C39E9.9	Coding_transcript	0.147084
WBGene00000707		col-133	F52B11.4	Coding_transcript	0.0295426
WBGene00000708		col-135	M199.5	Coding_transcript	6.30838
WBGene00000709		"	"	"	#DIV/0!
WBGene00000710		col-137	Y51H4A.9	Coding_transcript	0
WBGene00000711		col-138	C52D10.13	Coding_transcript	0.0279506
WBGene00000712		col-139	F41F3.4	Coding_transcript	0.427338
WBGene00000713		col-140	F26F12.1	Coding_transcript	20.6868
WBGene00000714		col-141	T15B7.5	Coding_transcript	0
WBGene00000715		col-142	T15B7.4	Coding_transcript	0.486164
WBGene00000716		col-143	T15B7.3	Coding_transcript	11.2137
WBGene00000717		col-144	B0222.6	Coding_transcript	0.0163649
WBGene00000718		col-145	B0222.7	Coding_transcript	0
WBGene00000719		col-146	T06E4.6	Coding_transcript	0
WBGene00000720		col-147	T06E4.4	Coding_transcript	0.417303
WBGene00000721		col-148	C12D8.8	Coding_transcript	0
WBGene00000722		col-149	B0024.1	Coding_transcript	0.0251502
WBGene00000723		col-150	B0024.2	Coding_transcript	0.469709
WBGene00000724		col-151	AC3.6	Coding_transcript	0.0400568
WBGene00000725		col-152	F32G8.5	Coding_transcript	0
WBGene00000726		col-153	F17C11.3	Coding_transcript	0.984953
WBGene00000727		col-154	F55C10.2	Coding_transcript	0.0141394
WBGene00000728		col-155	F55C10.3	Coding_transcript	0.110052
WBGene00000729		col-156	F57B7.3	Coding_transcript	0.0134203
WBGene00000730		col-157	T11F9.9	Coding_transcript	0.256099
WBGene00000731		col-158	D2023.7	Coding_transcript	0.360911
WBGene00000732		col-159	F57B1.3	Coding_transcript	0.355495
WBGene00000733		col-160	F57B1.4	Coding_transcript	3.03507
WBGene00000734		col-161	C50B6.4	Coding_transcript	0
WBGene00000735		col-162	Y2H9A.3	Coding_transcript	0.511468
WBGene00000736		col-163	F46B3.17	Coding_transcript	0.0237134
WBGene00000737		col-164	T21D9.1	Coding_transcript	0.055867
WBGene00000738		col-165	F14H12.1	Coding_transcript	1.18008
WBGene00000739		col-166	T07H6.3	Coding_transcript	0.624569
WBGene00000740		col-167	T10E10.2	Coding_transcript	0.182238
WBGene00000741		col-168	T10E10.1	Coding_transcript	0.0590798
WBGene00000742		col-169	T10E10.5	Coding_transcript	0.0322226
WBGene00000743		col-170	T10E10.6	Coding_transcript	0
WBGene00000744		col-171	T10E10.7	Coding_transcript	0.0142627
WBGene00000745		col-172	F38B6.5	Coding_transcript	0.0875531
WBGene00000746		col-173	F41C6.5	Coding_transcript	0.0901782
WBGene00000747		col-174	F46C8.2	Coding_transcript	0.0407064
WBGene00000748		col-175	C35B8.1	Coding_transcript	0
WBGene00000749		col-176	ZC373.7	Coding_transcript	0
WBGene00000750		col-177	F59F3.2	Coding_transcript	0.00947427
WBGene00000751		col-178	C34F6.2	Coding_transcript	7.44717
WBGene00000752		col-179	C34F6.3	Coding_transcript	0.98366
WBGene00000753		col-180	C44C10.1	Coding_transcript	0.081183
WBGene00000754		col-181	W03G11.1	Coding_transcript	16.8123
WBGene00000755		col-182	R09A8.4	Coding_transcript	0.0189729
WBGene00000756		col-183	F02D10.1	Coding_transcript	0
WBGene00000757		col-184	F15A2.1	Coding_transcript	10.0887
WBGene00000758		col-185	H06A10.2	Coding_transcript	0
WBGene00000759		col-186	E03G2.4	Coding_transcript	0.0823011
WBGene00000760		col-187	C30F2.1	Coding_transcript	0.277655
WBGene00000761		coq-1	C24A11.9	Coding_transcript	20.5092
WBGene00000762		coq-2	F57B9.4	Coding_transcript	31.7828
WBGene00000763		coq-3	Y57G11C.11	Coding_transcript	31.4987
WBGene00000764		coq-4	T03F1.2	Coding_transcript	30.4843
WBGene00000765		coq-5	ZK652.9	Coding_transcript	107.712
WBGene00000766		coq-6	K07B1.2	Coding_transcript	40.9246
WBGene00000767		coq-8	C35D10.4	Coding_transcript	63.2981
WBGene00000768		cor-1	R01H10.3	Coding_transcript	0.707083
WBGene00000770		cpb-1	C40H1.1	Coding_transcript	54.5904
WBGene00000771		cpb-2	C30B5.3	Coding_transcript	0.051255
WBGene00000772		cpb-3	B0414.5	Coding_transcript	105.411
WBGene00000773		cpf-1	F28C6.3	Coding_transcript	96.3884
WBGene00000774		cpf-2	F56A8.6	Coding_transcript	86.6698
WBGene00000775		cpin-1	F38E11.3	Coding_transcript	1.47033
WBGene00000776		cpl-1	T03E6.7	Coding_transcript	71.9814
WBGene00000777		cpn-1	F43G9.9	Coding_transcript	444.107
WBGene00000778		cpn-2	D1069.2	Coding_transcript	2.42155
WBGene00000779		cpn-3	F28H1.2	Coding_transcript	4.47804
WBGene00000780		cpn-4	F49D11.8	Coding_transcript	11.2186
WBGene00000781		cpr-1	C52E4.1	Coding_transcript	2.7561
WBGene00000782		cpr-2	F36D3.9	Coding_transcript	0
WBGene00000783		cpr-3	T10H4.12	Coding_transcript	0.0541812
WBGene00000784		cpr-4	F44C4.3	Coding_transcript	0.616896
WBGene00000785		cpr-5	W07B8.5	Coding_transcript	2.88208
WBGene00000786		cpr-6	C25B8.3	Coding_transcript	8.0798
WBGene00000787		cps-6	C41D11.8	Coding_transcript	74.8429
WBGene00000788		cpz-1	F32B5.8	Coding_transcript	18.5961
WBGene00000789		cpz-2	M04G12.2	Coding_transcript	0.66667
WBGene00000792		crb-1	F11C7.4	Coding_transcript	1.05176
WBGene00000793		crh-1	Y41C4A.4	Coding_transcript	15.1636
WBGene00000794		crn-1	Y47G6A.8	Coding_transcript	192.569
WBGene00000795		crn-2	CD4.2	Coding_transcript	26.4351
WBGene00000796		crn-3	C14A4.4	Coding_transcript	95.7705
WBGene00000797		crn-4	AH9.2	Coding_transcript	20.192
WBGene00000798		crn-5	C14A4.5	Coding_transcript	54.3839
WBGene00000799		crn-6	K04H4.6	Coding_transcript	0.913502
WBGene00000800		cars-1	Y23H5A.7	Coding_transcript	105.007
WBGene00000801		"	"	"	#DIV/0!
WBGene00000802		crt-1	Y38A10A.5	Coding_transcript	651.95
WBGene00000803		csb-1	F53H4.1	Coding_transcript	8.96467
WBGene00000804		csc-1	Y48E1B.12	Coding_transcript	111.153
WBGene00000812		csk-1	Y48G1C.2	Coding_transcript	38.928
WBGene00000813		csn-1	Y59A8A.1	Coding_transcript	77.9265
WBGene00000814		csn-2	B0025.2	Coding_transcript	105.422
WBGene00000815		csn-3	Y38C1AA.2	Coding_transcript	100.37
WBGene00000816		csn-4	Y55F3AM.15	Coding_transcript	67.4875
WBGene00000817		csn-5	B0547.1	Coding_transcript	104.353
WBGene00000818		csn-6	Y67H2A.6	Coding_transcript	88.5617
WBGene00000819		csp-1	Y48E1B.13	Coding_transcript	3.01909
WBGene00000820		csp-2	Y73B6BL.7	Coding_transcript	0.251829
WBGene00000821		csp-3	Y47H9C.6	Coding_transcript	0.49461
WBGene00000822		csq-1	F40E10.3	Coding_transcript	5.45722
WBGene00000829		ctb-1	MTCE.21	Coding_transcript	1756.53
WBGene00000830		ctl-1	Y54G11A.6	Coding_transcript	0.0333849
WBGene00000831		ctl-2	Y54G11A.5	Coding_transcript	0.616601
WBGene00000832		ctn-1	Y23H5A.5	Coding_transcript	6.32229
WBGene00000833		cts-1	T20G5.2	Coding_transcript	421.104
WBGene00000834		cua-1	Y76A2A.2	Coding_transcript	35.6246
WBGene00000835		cuc-1	ZK652.11	Coding_transcript	82.7349
WBGene00000836		cul-1	D2045.6	Coding_transcript	88.4382
WBGene00000837		cul-2	ZK520.4	Coding_transcript	104.504
WBGene00000838		cul-3	Y108G3AL.1	Coding_transcript	112.655
WBGene00000839		cul-4	F45E12.3	Coding_transcript	58.0269
WBGene00000840		cul-5	ZK856.1	Coding_transcript	61.9768
WBGene00000841		cul-6	K08E7.7	Coding_transcript	0.338332
WBGene00000843		cup-2	F25D7.1	Coding_transcript	152.126
WBGene00000845		cup-4	C02C2.3	Coding_transcript	0.254924
WBGene00000846		cup-5	R13A5.1	Coding_transcript	56.2494
WBGene00000851		cut-1	C47G2.1	Coding_transcript	0.0476364
WBGene00000853		cut-6	M142.2	Coding_transcript	0.177917
WBGene00000854		cux-7	C07H6.8	Coding_transcript	60.9034
WBGene00000857		cwn-1	K10B4.6	Coding_transcript	1.9157
WBGene00000858		cwn-2	W01B6.1	Coding_transcript	0.58944
WBGene00000859		cwp-1	C37H5.10	Coding_transcript	0
WBGene00000860		cwp-2	C37H5.11	Coding_transcript	0
WBGene00000861		cwp-3	C37H5.4	Coding_transcript	0.0326955
WBGene00000862		cwp-4	K11D12.1	Coding_transcript	0.0698141
WBGene00000863		cya-1	ZK507.6	Coding_transcript	68.6464
WBGene00000864		cya-2	F59H6.7	Coding_transcript	0.34941
WBGene00000865		cyb-1	ZC168.4	Coding_transcript	298.524
WBGene00000866		cyb-2.1	Y43E12A.1	Coding_transcript	168.165
WBGene00000867		cyb-2.2	H31G24.4	Coding_transcript	233.408
WBGene00000868		cyb-3	T06E6.2	Coding_transcript	786.005
WBGene00000869		cyc-1	C54G4.8	Coding_transcript	218.778
WBGene00000870		cyd-1	Y38F1A.5	Coding_transcript	3.85378
WBGene00000871		cye-1	C37A2.4	Coding_transcript	159.851
WBGene00000872		cyk-1	F11H8.4	Coding_transcript	23.419
WBGene00000874		cyk-3	ZK328.1	Coding_transcript	46.9775
WBGene00000875		cyk-4	K08E3.6	Coding_transcript	147.29
WBGene00000876		cyl-1	C52E4.6	Coding_transcript	105.456
WBGene00000877		cyn-1	Y49A3A.5	Coding_transcript	228.822
WBGene00000878		cyn-2	ZK520.5	Coding_transcript	3.33006
WBGene00000879		cyn-3	Y75B12B.5	Coding_transcript	326.723
WBGene00000880		cyn-4	F59E10.2	Coding_transcript	69.0401
WBGene00000881		cyn-5	F31C3.1	Coding_transcript	239.704
WBGene00000882		cyn-6	F42G9.2	Coding_transcript	12.8732
WBGene00000883		cyn-7	Y75B12B.2	Coding_transcript	1767.66
WBGene00000884		cyn-8	D1009.2	Coding_transcript	16.911
WBGene00000885		cyn-9	T27D1.1	Coding_transcript	76.0885
WBGene00000886		cyn-10	B0252.4	Coding_transcript	68.4146
WBGene00000887		cyn-11	T01B7.4	Coding_transcript	106.82
WBGene00000888		cyn-12	C34D4.12	Coding_transcript	96.8885
WBGene00000889		cyn-13	Y116A8C.34	Coding_transcript	120.071
WBGene00000890		sig-7	F39H2.2	Coding_transcript	67.0102
WBGene00000891		cyn-15	Y87G2A.6	Coding_transcript	51.5028
WBGene00000892		cyn-16	Y17G7B.9	Coding_transcript	43.1241
WBGene00000893		cyn-17	ZC250.1	Coding_transcript	0.181388
WBGene00000894		dab-1	M110.5	Coding_transcript	248.684
WBGene00000895		dac-1	B0412.1	Coding_transcript	0.0834634
WBGene00000896		dad-1	F57B10.10	Coding_transcript	267.952
WBGene00000897		daf-1	F29C4.1	Coding_transcript	17.1724
WBGene00000898		daf-2	Y55D5A.5	Coding_transcript	15.3491
WBGene00000899		daf-3	F25E2.5	Coding_transcript	4.6015
WBGene00000900		daf-4	C05D2.1	Coding_transcript	16.9971
WBGene00000901		daf-5	W01G7.1	Coding_transcript	10.2872
WBGene00000902		daf-6	F31F6.5	Coding_transcript	0.107669
WBGene00000903		daf-7	B0412.2	Coding_transcript	0.184739
WBGene00000904		daf-8	R05D11.1	Coding_transcript	2.68693
WBGene00000905		daf-9	T13C5.1	Coding_transcript	0.0210397
WBGene00000906		daf-10	F23B2.4	Coding_transcript	0.0812762
WBGene00000907		daf-11	B0240.3	Coding_transcript	0.0248017
WBGene00000908		daf-12	F11A1.3	Coding_transcript	0.437614
WBGene00000910		daf-14	F01G10.8	Coding_transcript	2.72754
WBGene00000911		daf-15	C10C5.6	Coding_transcript	50.3283
WBGene00000912		daf-16	R13H8.1	Coding_transcript	34.771
WBGene00000913		daf-18	T07A9.6	Coding_transcript	292.439
WBGene00000914		daf-19	F33H1.1	Coding_transcript	8.66138
WBGene00000915		hsp-90	C47E8.5	Coding_transcript	1831.62
WBGene00000917		daf-25	Y48G1A.3	Coding_transcript	43.9319
WBGene00000920		daf-28	Y116F11B.1	Coding_transcript	0.266117
WBGene00000923		daf-31	K07H8.3	Coding_transcript	195.448
WBGene00000928		dao-2	M03A1.7	Coding_transcript	4.60211
WBGene00000929		dao-3	K07E3.3	Coding_transcript	11.1386
WBGene00000930		dao-4	ZC373.6	Coding_transcript	0
WBGene00000931		dao-5	C25A1.10	Coding_transcript	111.056
WBGene00000932		dao-6	T05G5.12	Coding_transcript	0.0333638
WBGene00000933		dap-3	C14A4.2	Coding_transcript	96.3874
WBGene00000934		dat-1	T23G5.5	Coding_transcript	0.0331277
WBGene00000935		daz-1	F56D1.7	Coding_transcript	213.201
WBGene00000936		dbl-1	T25F10.2	Coding_transcript	0.521339
WBGene00000937		dbr-1	C55B7.8	Coding_transcript	47.333
WBGene00000938		dcp-66	C26C6.5	Coding_transcript	27.4958
WBGene00000939		dcr-1	K12H4.8	Coding_transcript	46.851
WBGene00000940		dcs-1	Y113G7A.9	Coding_transcript	78.8779
WBGene00000941		ddp-1	Y39A3CR.4	Coding_transcript	107.219
WBGene00000942		deb-1	ZC477.9	Coding_transcript	3.38832
WBGene00000950		deg-1	C47C12.6	Coding_transcript	0.120811
WBGene00000951		deg-3	K03B8.9	Coding_transcript	0.0151524
WBGene00000952		del-1	E02H4.1	Coding_transcript	0.0420583
WBGene00000953		del-2	F58G6.6	Coding_transcript	0.329818
WBGene00000955		des-2	T26H10.1	Coding_transcript	0.00608716
WBGene00000958		dgk-1	C09E10.2	Coding_transcript	0.196506
WBGene00000959		dgk-2	F46H6.2	Coding_transcript	4.37771
WBGene00000960		dgk-3	F54G8.2	Coding_transcript	0.0296179
WBGene00000961		dgn-1	T21B6.1	Coding_transcript	10.3783
WBGene00000962		dhc-1	T21E12.4	Coding_transcript	36.2588
WBGene00000963		dhp-1	R06C7.3	Coding_transcript	0.242173
WBGene00000964		dhp-2	C47E12.8	Coding_transcript	0.386989
WBGene00000965		dhs-1	C01G8.3	Coding_transcript	91.8431
WBGene00000966		dhs-2	F55A12.4	Coding_transcript	0.534086
WBGene00000967		dhs-3	T02E1.5	Coding_transcript	5.09219
WBGene00000968		dhs-4	T05F1.10	Coding_transcript	0.351354
WBGene00000969		dhs-5	F56D1.5	Coding_transcript	1.00553
WBGene00000970		dhs-6	C17G10.8	Coding_transcript	74.3562
WBGene00000971		dhs-7	E04F6.7	Coding_transcript	0.0405811
WBGene00000972		dhs-8	K10H10.3	Coding_transcript	0.402089
WBGene00000973		dhs-9	Y32H12A.3	Coding_transcript	13.7795
WBGene00000974		dhs-11	Y39A1A.11	Coding_transcript	72.9075
WBGene00000975		dhs-12	K08F4.9	Coding_transcript	109.453
WBGene00000976		dhs-13	F36H9.3	Coding_transcript	72.7386
WBGene00000977		dhs-14	R05D8.8	Coding_transcript	0.267801
WBGene00000978		dhs-15	R05D8.10	Coding_transcript	0.117552
WBGene00000979		dhs-16	C10F3.2	Coding_transcript	0.0440988
WBGene00000980		dhs-17	F29G9.6	Coding_transcript	16.8999
WBGene00000981		dhs-18	C45B11.3	Coding_transcript	0.22895
WBGene00000982		dhs-19	T11F9.11	Coding_transcript	16.0172
WBGene00000983		dhs-20	F35B12.2	Coding_transcript	0.0575489
WBGene00000984		dhs-21	R11D1.11	Coding_transcript	1.22394
WBGene00000985		dhs-22	C15H11.4	Coding_transcript	138.223
WBGene00000986		dhs-23	R08H2.1	Coding_transcript	0
WBGene00000987		dhs-24	Y60A3A.10	Coding_transcript	37.7667
WBGene00000988		dhs-25	F09E10.3	Coding_transcript	5.65316
WBGene00000989		dhs-26	ZK816.5	Coding_transcript	0.112376
WBGene00000990		dhs-27	C04F6.5	Coding_transcript	9.16406
WBGene00000991		dhs-28	M03A8.1	Coding_transcript	1.4861
WBGene00000992		dhs-29	F27D9.6	Coding_transcript	1.01883
WBGene00000993		dhs-30	T25G12.7	Coding_transcript	16.4144
WBGene00000994		dic-1	F08B4.1	Coding_transcript	31.3535
WBGene00000995		die-1	C18D1.1	Coding_transcript	21.2076
WBGene00000996		dif-1	F49E8.5	Coding_transcript	93.5395
WBGene00000998		dig-1	K07E12.1	Coding_transcript	0.0276013
WBGene00001000		dim-1	C18A11.7	Coding_transcript	3.44837
WBGene00001001		dis-3	C04G2.6	Coding_transcript	64.1371
WBGene00001002		div-1	R01H10.1	Coding_transcript	62.3867
WBGene00001005		dlc-1	T26A5.9	Coding_transcript	571.849
WBGene00001006		dlg-1	C25F6.2	Coding_transcript	4.91926
WBGene00001007		dli-1	C39E9.14	Coding_transcript	78.0005
WBGene00001008		dlk-1	F33E2.2	Coding_transcript	3.81507
WBGene00001016		dna-2	F43G6.1	Coding_transcript	55.326
WBGene00001017		dnc-1	ZK593.5	Coding_transcript	48.3643
WBGene00001018		dnc-2	C28H8.12	Coding_transcript	88.9242
WBGene00001019		dnj-1	B0035.14	Coding_transcript	57.3138
WBGene00001020		dnj-2	B0035.2	Coding_transcript	54.7715
WBGene00001021		dnj-3	C01G10.12	Coding_transcript	29.4221
WBGene00001022		dnj-4	C01G8.4	Coding_transcript	36.2681
WBGene00001023		dnj-5	C04A2.7	Coding_transcript	166.171
WBGene00001025		dnj-7	C55B6.2	Coding_transcript	15.9349
WBGene00001026		dnj-8	C56C10.13	Coding_transcript	58.6873
WBGene00001027		dnj-9	F11G11.7	Coding_transcript	43.9593
WBGene00001028		dnj-10	F22B7.5	Coding_transcript	73.6012
WBGene00001029		dnj-11	F38A5.13	Coding_transcript	278.092
WBGene00001030		dnj-12	F39B2.10	Coding_transcript	231.056
WBGene00001031		dnj-13	F54D5.8	Coding_transcript	214.579
WBGene00001032		dnj-14	K02G10.8	Coding_transcript	20.5247
WBGene00001033		dnj-15	K08D10.2	Coding_transcript	70.2502
WBGene00001034		dnj-16	R74.4	Coding_transcript	63.617
WBGene00001035		dnj-17	T03F6.2	Coding_transcript	89.4819
WBGene00001036		dnj-18	T04A8.9	Coding_transcript	51.6807
WBGene00001037		dnj-19	T05C3.5	Coding_transcript	302.592
WBGene00001038		dnj-20	T15H9.7	Coding_transcript	52.5408
WBGene00001039		dnj-21	T19B4.4	Coding_transcript	64.3335
WBGene00001040		dnj-22	T23B12.7	Coding_transcript	182.686
WBGene00001041		dnj-23	T24H10.3	Coding_transcript	181.018
WBGene00001042		dnj-24	W03A5.7	Coding_transcript	0.564577
WBGene00001043		dnj-25	W07A8.3	Coding_transcript	31.7108
WBGene00001044		dnj-26	Y39C12A.8	Coding_transcript	37.7401
WBGene00001045		dnj-27	Y47H9C.5	Coding_transcript	10.7757
WBGene00001046		dnj-28	Y54E10BL.4	Coding_transcript	44.976
WBGene00001047		dnj-29	Y63D3A.6	Coding_transcript	107.073
WBGene00001048		dnj-30	Y71F9B.16	Coding_transcript	96.107
WBGene00001049		dog-1	F33H2.1	Coding_transcript	34.8658
WBGene00001050		dom-3	F54C1.2	Coding_transcript	29.0237
WBGene00001051		cks-1	C09G4.3	Coding_transcript	264.482
WBGene00001052		dop-1	F15A8.5	Coding_transcript	0.114416
WBGene00001053		dop-2	K09G1.4	Coding_transcript	0.315999
WBGene00001054		dpf-1	T23F1.7	Coding_transcript	0.109739
WBGene00001055		dpf-2	C27C12.7	Coding_transcript	0.234898
WBGene00001056		dpf-3	K02F2.1	Coding_transcript	149.52
WBGene00001057		dpf-4	F01F1.5	Coding_transcript	77.1129
WBGene00001058		dpf-5	R11E3.8	Coding_transcript	153.696
WBGene00001059		dpf-6	F44B9.1	Coding_transcript	0.0433293
WBGene00001060		dpf-7	R11E3.7	Coding_transcript	65.7151
WBGene00001061		dpl-1	T23G7.1	Coding_transcript	92.8612
WBGene00001062		dpr-1	R10D12.2	Coding_transcript	0
WBGene00001063		dpy-1	M01E10.2	Coding_transcript	0.230127
WBGene00001064		dpy-2	T14B4.6	Coding_transcript	1.16693
WBGene00001065		dpy-3	EGAP7.1	Coding_transcript	1.31949
WBGene00001066		dpy-4	Y41E3.2	Coding_transcript	0.854349
WBGene00001067		dpy-5	F27C1.8	Coding_transcript	1.23175
WBGene00001068		dpy-6	F16F9.2	Coding_transcript	0.00771876
WBGene00001069		dpy-7	F46C8.6	Coding_transcript	1.62526
WBGene00001070		dpy-8	C31H2.2	Coding_transcript	0.275117
WBGene00001071		dpy-9	T21D12.2	Coding_transcript	0.663483
WBGene00001072		dpy-10	T14B4.7	Coding_transcript	7.819
WBGene00001073		dpy-11	F46E10.9	Coding_transcript	106.344
WBGene00001074		dpy-13	F30B5.1	Coding_transcript	1.04077
WBGene00001075		dpy-14	H27M09.4	Coding_transcript	10.5561
WBGene00001076		dpy-17	F54D8.1	Coding_transcript	14.7603
WBGene00001077		dpy-18	Y47D3B.10	Coding_transcript	10.8327
WBGene00001078		dpy-19	F22B7.10	Coding_transcript	7.44907
WBGene00001079		dpy-20	T22B3.1	Coding_transcript	0
WBGene00001080		dpy-21	Y59A8B.1	Coding_transcript	10.5194
WBGene00001081		dpy-22	F47A4.2	Coding_transcript	3.72758
WBGene00001082		dpy-23	R160.1	Coding_transcript	20.9227
WBGene00001085		dpy-26	C25G4.5	Coding_transcript	52.5425
WBGene00001086		dpy-27	R13G10.1	Coding_transcript	11.6503
WBGene00001087		dpy-28	Y39A1B.3	Coding_transcript	29.0502
WBGene00001088		dpy-30	ZK863.6	Coding_transcript	200.576
WBGene00001089		dre-1	K04A8.6	Coding_transcript	4.00176
WBGene00001090		drh-1	F15B10.2	Coding_transcript	28.3199
WBGene00001091		"	"	"	#DIV/0!
WBGene00001092		dro-1	F53A2.5	Coding_transcript	139.399
WBGene00001093		drp-1	T12E12.4	Coding_transcript	110.184
WBGene00001094		dars-1	B0464.1	Coding_transcript	223.088
WBGene00001095		dars-2	F10C2.6	Coding_transcript	32.402
WBGene00001096		dsc-1	C18B12.3	Coding_transcript	0
WBGene00001099		dsc-4	K02D7.4	Coding_transcript	0.337912
WBGene00001101		dsh-1	C34F11.9	Coding_transcript	7.7292
WBGene00001102		dsh-2	C27A2.6	Coding_transcript	78.4148
WBGene00001103		dsl-1	W09G12.4	Coding_transcript	0.971655
WBGene00001104		dsl-2	W09G12.1	Coding_transcript	5.74028
WBGene00001105		dsl-3	Y41D4B.10	Coding_transcript	2.81706
WBGene00001106		dsl-4	F16B12.2	Coding_transcript	0
WBGene00001107		dsl-5	F58B3.8	Coding_transcript	0.014498
WBGene00001108		dsl-6	H02I12.4	Coding_transcript	0.20223
WBGene00001109		dsl-7	F15B9.9	Coding_transcript	0.0248968
WBGene00001110		duo-1	F38B7.5	Coding_transcript	42.1009
WBGene00001111		"	"	"	#DIV/0!
WBGene00001112		duo-3	Y106G6H.12	Coding_transcript	64.4044
WBGene00001113		dur-1	F25H8.5	Coding_transcript	0.331704
WBGene00001115		dyb-1	F47G6.1	Coding_transcript	3.26632
WBGene00001116		dyc-1	C33G3.1	Coding_transcript	0.386916
WBGene00001117		dyf-1	F54C1.5	Coding_transcript	0.215326
WBGene00001118		dyf-2	ZK520.3	Coding_transcript	0.317947
WBGene00001119		dyf-3	C04C3.5	Coding_transcript	8.23823
WBGene00001121		dyf-5	M04C9.5	Coding_transcript	0.0515034
WBGene00001122		dyf-6	F46F6.4	Coding_transcript	0.210642
WBGene00001123		dyf-7	C43C3.3	Coding_transcript	0.402531
WBGene00001127		dyf-11	C02H7.1	Coding_transcript	0.470586
WBGene00001129		dyf-13	C27H5.7	Coding_transcript	0.0520154
WBGene00001130		dyn-1	C02C6.1	Coding_transcript	26.1382
WBGene00001131		dys-1	F15D3.1	Coding_transcript	1.60835
WBGene00001132		alp-1	T11B7.4	Coding_transcript	0.250781
WBGene00001133		eat-2	Y48B6A.4	Coding_transcript	0.00826251
WBGene00001134		eat-3	D2013.5	Coding_transcript	68.851
WBGene00001135		eat-4	ZK512.6	Coding_transcript	0.0949399
WBGene00001136		eat-5	F13G3.8	Coding_transcript	0.501441
WBGene00001137		eat-6	B0365.3	Coding_transcript	212.403
WBGene00001145		eat-16	C16C2.2	Coding_transcript	3.46109
WBGene00001147		eat-18	Y105E8A.7	Coding_transcript	0
WBGene00001148		eat-20	H30A04.1	Coding_transcript	6.51477
WBGene00001149		bcat-1	K02A4.1	Coding_transcript	11.1249
WBGene00001150		ech-1.1	C29F3.1	Coding_transcript	0.560274
WBGene00001151		ech-2	F38H4.8	Coding_transcript	43.2046
WBGene00001152		ech-3	F43H9.1	Coding_transcript	3.54694
WBGene00001153		ech-4	R06F6.9	Coding_transcript	84.2375
WBGene00001154		ech-5	F56B3.5	Coding_transcript	32.7055
WBGene00001155		ech-6	T05G5.6	Coding_transcript	158.316
WBGene00001156		ech-7	Y105E8A.4	Coding_transcript	0.827763
WBGene00001157		ech-8	F01G10.2	Coding_transcript	0.12324
WBGene00001158		ech-9	F01G10.3	Coding_transcript	0.0080407
WBGene00001159		eff-1	C26D10.5	Coding_transcript	0.118633
WBGene00001160		efk-1	F42A10.4	Coding_transcript	63.9223
WBGene00001161		efl-1	Y102A5C.18	Coding_transcript	83.4579
WBGene00001162		efl-2	Y48C3A.17	Coding_transcript	27.4391
WBGene00001163		efn-2	C43F9.8	Coding_transcript	3.07739
WBGene00001164		efn-3	F15A2.5	Coding_transcript	6.02975
WBGene00001165		efn-4	F56A11.3	Coding_transcript	10.1749
WBGene00001166		eftu-2	ZK328.2	Coding_transcript	103.62
WBGene00001167		eef-2	F25H5.4	Coding_transcript	2023.67
WBGene00001168		eef-1A.1	F31E3.5	Coding_transcript	8157.51
WBGene00001169		eef-1A.2	R03G5.1	Coding_transcript	42.7535
WBGene00001170		egl-1	F23B12.9	Coding_transcript	4.86862
WBGene00001171		egl-2	F16B3.1	Coding_transcript	0.106582
WBGene00001172		egl-3	C51E3.7	Coding_transcript	1.07183
WBGene00001173		egl-4	F55A8.2	Coding_transcript	103.823
WBGene00001174		egl-5	C08C3.1	Coding_transcript	0.284489
WBGene00001175		egl-6	C46F4.1	Coding_transcript	6.50176
WBGene00001177		egl-8	B0348.4	Coding_transcript	3.13335
WBGene00001178		egl-9	F22E12.4	Coding_transcript	5.39166
WBGene00001179		egl-10	F28C1.2	Coding_transcript	2.24803
WBGene00001182		egl-13	T22B7.1	Coding_transcript	0.158059
WBGene00001184		egl-15	F58A3.2	Coding_transcript	0.0562337
WBGene00001185		egl-17	F38G1.2	Coding_transcript	0.0999868
WBGene00001186		egl-18	F55A8.1	Coding_transcript	23.185
WBGene00001187		egl-19	C48A7.1	Coding_transcript	0.529779
WBGene00001188		egl-20	W08D2.1	Coding_transcript	0.275905
WBGene00001189		egl-21	F01D4.4	Coding_transcript	2.68915
WBGene00001190		egl-23	Y37A1B.11	Coding_transcript	0.258141
WBGene00001193		egl-26	C23H3.1	Coding_transcript	13.4499
WBGene00001194		egl-27	C04A2.3	Coding_transcript	53.7758
WBGene00001196		egl-30	M01D7.7	Coding_transcript	30.036
WBGene00001202		egl-36	R07A4.1	Coding_transcript	0.237615
WBGene00001204		egl-38	C04G2.7	Coding_transcript	0.241438
WBGene00001207		egl-43	R53.3	Coding_transcript	0.120903
WBGene00001208		egl-44	F28B12.2	Coding_transcript	1.51453
WBGene00001209		egl-45	C27D11.1	Coding_transcript	160.469
WBGene00001210		egl-46	K11G9.4	Coding_transcript	0.42201
WBGene00001211		egl-47	C50H2.2	Coding_transcript	0.110271
WBGene00001214		ego-1	F26A3.3	Coding_transcript	34.3182
WBGene00001215		ego-2	Y53H1C.2	Coding_transcript	14.6779
WBGene00001223		ehn-3	ZK616.10	Coding_transcript	0
WBGene00001224		ehs-1	ZK1248.3	Coding_transcript	54.8989
WBGene00001225		eif-3.B	Y54E2A.11	Coding_transcript	170.679
WBGene00001226		eif-3.C	T23D8.4	Coding_transcript	190.809
WBGene00001227		eif-3.D	R08D7.3	Coding_transcript	209.687
WBGene00001228		eif-3.E	B0511.10	Coding_transcript	137.506
WBGene00001229		eif-3.F	D2013.7	Coding_transcript	220.821
WBGene00001230		eif-3.G	F22B5.2	Coding_transcript	219.793
WBGene00001231		eif-3.H	C41D11.2	Coding_transcript	119.22
WBGene00001232		eif-3.I	Y74C10AR.1	Coding_transcript	161.045
WBGene00001233		eif-3.K	T16G1.11	Coding_transcript	174.714
WBGene00001234		eif-6	C47B2.5	Coding_transcript	118.436
WBGene00001235		elb-1	Y41C4A.10	Coding_transcript	68.9368
WBGene00001236		elc-1	Y82E9BR.15	Coding_transcript	43.2348
WBGene00001237		elc-2	W03H1.2	Coding_transcript	0
WBGene00001239		elo-1	F56H11.4	Coding_transcript	150.763
WBGene00001240		elo-2	F11E6.5	Coding_transcript	3.12354
WBGene00001241		elo-3	D2024.3	Coding_transcript	88.9974
WBGene00001242		elo-4	C40H1.4	Coding_transcript	0.772512
WBGene00001243		elo-5	F41H10.7	Coding_transcript	1.13761
WBGene00001244		elo-6	F41H10.8	Coding_transcript	7.59149
WBGene00001245		elo-7	F56H11.3	Coding_transcript	0
WBGene00001246		elo-8	Y47D3A.30	Coding_transcript	0.476211
WBGene00001247		elo-9	Y53F4B.2	Coding_transcript	1.02337
WBGene00001248		elp-1	F38A6.2	Coding_transcript	0.227609
WBGene00001249		elt-1	W09C2.1	Coding_transcript	3.84063
WBGene00001250		elt-2	C33D3.1	Coding_transcript	0.219371
WBGene00001251		elt-3	K02B9.4	Coding_transcript	0.42009
WBGene00001252		elt-4	C39B10.6	Coding_transcript	0.135863
WBGene00001253		elt-6	F52C12.5	Coding_transcript	1.72805
WBGene00001258		emb-4	Y80D3A.2	Coding_transcript	39.0242
WBGene00001259		emb-5	T04A8.14	Coding_transcript	123.438
WBGene00001262		emb-8	K10D2.6	Coding_transcript	77.3476
WBGene00001263		emb-9	K04H4.1	Coding_transcript	6.1447
WBGene00001281		emb-27	F10B5.6	Coding_transcript	77.7203
WBGene00001284		emb-30	F54C8.3	Coding_transcript	46.6336
WBGene00001303		emo-1	F32D8.6	Coding_transcript	325.146
WBGene00001309		emr-1	M01D7.6	Coding_transcript	148.73
WBGene00001310		end-1	F58E10.2	Coding_transcript	0.519656
WBGene00001311		end-3	F58E10.5	Coding_transcript	1.15279
WBGene00001320		ent-1	ZK809.4	Coding_transcript	165.518
WBGene00001324		eor-1	R11E3.6	Coding_transcript	32.3669
WBGene00001325		eor-2	C44H4.7	Coding_transcript	9.97117
WBGene00001328		epi-1	K08C7.3	Coding_transcript	1.10759
WBGene00001329		epn-1	T04C10.2	Coding_transcript	59.7562
WBGene00001330		eps-8	Y57G11C.24	Coding_transcript	2.83117
WBGene00001331		erd-2	F09B9.3	Coding_transcript	19.975
WBGene00001332		eri-1	T07A9.5	Coding_transcript	69.7739
WBGene00001333		erm-1	C01G8.5	Coding_transcript	157.009
WBGene00001334		ero-1	Y105E8B.8	Coding_transcript	72.7614
WBGene00001335		F35A5.8	F35A5.8	Coding_transcript	13.7023
WBGene00001336		qars-1	Y41E3.4	Coding_transcript	134.134
WBGene00001337		ears-1	ZC434.5	Coding_transcript	113.82
WBGene00001338		ears-2	T07A9.2	Coding_transcript	28.3648
WBGene00001340		etr-1	T01D1.2	Coding_transcript	59.4048
WBGene00001345		fos-1	F29G9.4	Coding_transcript	1.23153
WBGene00001352		evl-14	H38K22.1	Coding_transcript	41.2027
WBGene00001358		evl-20	F22B5.1	Coding_transcript	58.5923
WBGene00001365		exc-4	Y105E8A.22	Coding_transcript	25.4275
WBGene00001366		exc-5	C33D9.1	Coding_transcript	0.350358
WBGene00001368		exc-7	F35H8.5	Coding_transcript	2.49274
WBGene00001371		exl-1	F26H11.5	Coding_transcript	41.3184
WBGene00001372		exo-3	R09B3.1	Coding_transcript	210
WBGene00001373		exp-1	H35N03.1	Coding_transcript	0.016377
WBGene00001374		exp-2	F12F3.1	Coding_transcript	0.115663
WBGene00001377		eya-1	C49A1.4	Coding_transcript	1.54291
WBGene00001385		far-1	F02A9.2	Coding_transcript	95.8526
WBGene00001386		far-2	F02A9.3	Coding_transcript	789.09
WBGene00001387		far-3	F15B9.1	Coding_transcript	0.078096
WBGene00001388		far-4	F15B9.2	Coding_transcript	0
WBGene00001389		far-5	F15B9.3	Coding_transcript	0.104291
WBGene00001390		far-6	W02A2.2	Coding_transcript	1.99696
WBGene00001391		far-7	K01A2.2	Coding_transcript	0
WBGene00001392		far-8	K02F3.3	Coding_transcript	3.93244
WBGene00001393		fat-1	Y67H2A.8	Coding_transcript	118.705
WBGene00001394		fat-2	W02A2.1	Coding_transcript	6.90479
WBGene00001395		fat-3	W08D2.4	Coding_transcript	3.49158
WBGene00001396		fat-4	T13F2.1	Coding_transcript	60.1753
WBGene00001397		fat-5	W06D12.3	Coding_transcript	0.142256
WBGene00001398		fat-6	VZK822L.1	Coding_transcript	1.23479
WBGene00001399		fat-7	F10D2.9	Coding_transcript	0.127773
WBGene00001400		fax-1	F56E3.4	Coding_transcript	0.0854033
WBGene00001401		fbf-1	H12I13.4	Coding_transcript	16.7599
WBGene00001402		fbf-2	F21H12.5	Coding_transcript	14.7373
WBGene00001403		fbl-1	F56H11.1	Coding_transcript	0.33571
WBGene00001404		fbp-1	K07A3.1	Coding_transcript	95.4741
WBGene00001405		fce-1	C04F12.10	Coding_transcript	104.846
WBGene00001406		fce-2	F48F5.5	Coding_transcript	24.5862
WBGene00001410		feh-1	Y54F10AM.2	Coding_transcript	0.677274
WBGene00001411		fem-1	F35D6.1	Coding_transcript	50.381
WBGene00001412		fem-2	T19C3.8	Coding_transcript	105.784
WBGene00001413		fem-3	C01F6.4	Coding_transcript	69.4097
WBGene00001414		fer-1	F43G9.6	Coding_transcript	0.0489682
WBGene00001423		fib-1	T01C3.7	Coding_transcript	830.859
WBGene00001424		fis-1	F41G3.4	Coding_transcript	0.0279494
WBGene00001425		fis-2	F13B9.8	Coding_transcript	31.4511
WBGene00001426		fkb-1	F36H1.1	Coding_transcript	70.1186
WBGene00001427		fkb-2	Y18D10A.19	Coding_transcript	638.75
WBGene00001428		fkb-3	C05C8.3	Coding_transcript	1.62386
WBGene00001429		fkb-4	ZC455.10	Coding_transcript	0.291795
WBGene00001430		fkb-5	C50F2.6	Coding_transcript	6.72719
WBGene00001431		fkb-6	F31D4.3	Coding_transcript	322.391
WBGene00001432		fkb-7	B0511.1	Coding_transcript	0.902106
WBGene00001433		fkb-8	Y18D10A.25	Coding_transcript	1.00551
WBGene00001434		fkh-2	T14G12.4	Coding_transcript	0.228116
WBGene00001435		fkh-3	C29F7.4	Coding_transcript	6.16303
WBGene00001436		fkh-4	C29F7.5	Coding_transcript	3.01987
WBGene00001437		fkh-5	F26A1.2	Coding_transcript	0.455782
WBGene00001438		fkh-6	B0286.5	Coding_transcript	0.506777
WBGene00001439		fkh-7	F26D12.1	Coding_transcript	3.30625
WBGene00001440		fkh-8	F40H3.4	Coding_transcript	0.178668
WBGene00001441		fkh-9	K03C7.2	Coding_transcript	1.69274
WBGene00001442		fkh-10	C25A1.2	Coding_transcript	0.168925
WBGene00001443		fli-1	B0523.5	Coding_transcript	35.7772
WBGene00001444		flp-1	F23B2.5	Coding_transcript	1.46949
WBGene00001445		flp-2	W07E11.3	Coding_transcript	0.249215
WBGene00001446		flp-3	W07E11.2	Coding_transcript	0.602689
WBGene00001447		flp-4	C18D1.3	Coding_transcript	0.172755
WBGene00001448		flp-5	C03G5.7	Coding_transcript	0.423154
WBGene00001449		flp-6	F07D3.2	Coding_transcript	0.747822
WBGene00001450		flp-7	F49E10.3	Coding_transcript	0.172415
WBGene00001451		flp-8	F31F6.4	Coding_transcript	0.474718
WBGene00001452		flp-9	C36H8.3	Coding_transcript	0.765182
WBGene00001453		flp-10	T06C10.4	Coding_transcript	2.89562
WBGene00001454		flp-11	K02G10.4	Coding_transcript	0.68513
WBGene00001455		flp-12	C05E11.8	Coding_transcript	0.352442
WBGene00001456		flp-13	F33D4.3	Coding_transcript	0.427765
WBGene00001457		flp-14	Y37D8A.15	Coding_transcript	0.906396
WBGene00001458		flp-15	ZK525.1	Coding_transcript	0.270146
WBGene00001459		flp-16	F15D4.8	Coding_transcript	0.539944
WBGene00001460		flp-17	C52D10.11	Coding_transcript	0.557119
WBGene00001461		flp-18	Y48D7A.2	Coding_transcript	0.539551
WBGene00001462		flp-19	M79.4	Coding_transcript	0.251593
WBGene00001463		flp-20	E01H11.3	Coding_transcript	0.0263048
WBGene00001464		flp-21	C26F1.10	Coding_transcript	0.791038
WBGene00001465		flr-1	F02D10.5	Coding_transcript	0.0316644
WBGene00001466		flr-2	F58H1.4	Coding_transcript	2.79102
WBGene00001468		flr-4	F09B12.6	Coding_transcript	0.0335184
WBGene00001470		baz-2	ZK783.4	Coding_transcript	12.1219
WBGene00001475		fmi-1	F15B9.7	Coding_transcript	0.162598
WBGene00001476		fmo-1	K08C7.2	Coding_transcript	0.0718437
WBGene00001477		fmo-2	K08C7.5	Coding_transcript	0
WBGene00001478		fmo-3	Y39A1A.19	Coding_transcript	0.165155
WBGene00001479		fmo-4	F53F4.5	Coding_transcript	8.95262
WBGene00001480		fmo-5	H24K24.5	Coding_transcript	4.18244
WBGene00001481		fog-1	Y54E10A.4	Coding_transcript	20.3487
WBGene00001482		fog-2	Y113G7B.5	Coding_transcript	61.2696
WBGene00001483		fog-3	C03C11.2	Coding_transcript	0.609324
WBGene00001484		fox-1	T07D1.4	Coding_transcript	7.4451
WBGene00001485		fre-1	Y113G7A.8	Coding_transcript	50.863
WBGene00001486		frh-1	F59G1.7	Coding_transcript	29.0363
WBGene00001487		frk-1	T04B2.2	Coding_transcript	0.0424817
WBGene00001488		frm-1	ZK270.2	Coding_transcript	10.4511
WBGene00001489		frm-2	T04C9.6	Coding_transcript	1.87482
WBGene00001490		frm-3	H05G16.1	Coding_transcript	1.5649
WBGene00001491		frm-4	C24A11.8	Coding_transcript	42.7905
WBGene00001492		frm-5.1	Y38C1AB.8	Coding_transcript	0.196281
WBGene00001493		frm-7	C51F7.1	Coding_transcript	12.9147
WBGene00001494		frm-8	H09G03.2	Coding_transcript	2.17645
WBGene00001495		frm-9	F31B12.3	Coding_transcript	0.165188
WBGene00001496		frm-10	F25H9.5	Coding_transcript	51.4292
WBGene00001497		fars-1	T08B2.9	Coding_transcript	174.536
WBGene00001498		fars-3	F22B5.9	Coding_transcript	146.162
WBGene00001499		fsn-1	C26E6.5	Coding_transcript	185.358
WBGene00001500		ftn-1	C54F6.14	Coding_transcript	0.0237018
WBGene00001501		ftn-2	D1037.3	Coding_transcript	3.12573
WBGene00001502		ftt-2	F52D10.3	Coding_transcript	129.914
WBGene00001503		fum-1	H14A12.2	Coding_transcript	144.01
WBGene00001505		fut-1	K08F8.3	Coding_transcript	0.369841
WBGene00001506		fut-2	EGAP9.2	Coding_transcript	0.0493584
WBGene00001507		fut-4	K12H6.3	Coding_transcript	0.400962
WBGene00001508		fut-8	C10F3.6	Coding_transcript	0.511037
WBGene00001509		fzo-1	ZK1248.14	Coding_transcript	62.9061
WBGene00001510		fzr-1	ZK1307.6	Coding_transcript	34.5868
WBGene00001511		fzy-1	ZK177.6	Coding_transcript	192.412
WBGene00001512		gab-1	ZC482.1	Coding_transcript	0
WBGene00001513		gad-1	T05H4.14	Coding_transcript	107.552
WBGene00001514		xnd-1	C05D2.5	Coding_transcript	115.507
WBGene00001515		gap-1	T24C12.2	Coding_transcript	0.554358
WBGene00001516		gap-2	ZK899.8	Coding_transcript	8.34836
WBGene00001517		gar-1	C15B12.5	Coding_transcript	0.168527
WBGene00001518		gar-2	F47D12.1	Coding_transcript	0.158452
WBGene00001519		gar-3	Y40H4A.1	Coding_transcript	0.120903
WBGene00001520		gas-1	K09A9.5	Coding_transcript	51.8446
WBGene00001522		gbh-1	D2089.5	Coding_transcript	10.1691
WBGene00001523		gbh-2	M05D6.7	Coding_transcript	0.535874
WBGene00001526		gck-1	T19A5.2	Coding_transcript	29.8514
WBGene00001527		gcs-1	F37B12.2	Coding_transcript	53.9257
WBGene00001528		gcy-1	AH6.1	Coding_transcript	0
WBGene00001529		gcy-2	R134.2	Coding_transcript	0
WBGene00001530		gcy-3	R134.1	Coding_transcript	0
WBGene00001531		gcy-4	ZK970.5	Coding_transcript	0.0137166
WBGene00001532		gcy-5	ZK970.6	Coding_transcript	0.0131701
WBGene00001533		gcy-6	B0024.6	Coding_transcript	0.00882382
WBGene00001534		gcy-7	F52E1.4	Coding_transcript	0
WBGene00001535		gcy-8	C49H3.1	Coding_transcript	0.102046
WBGene00001536		gcy-9	ZK455.2	Coding_transcript	0.143374
WBGene00001537		gcy-11	C30G4.3	Coding_transcript	0.326993
WBGene00001538		gcy-12	F08B1.2	Coding_transcript	4.14899
WBGene00001539		gcy-13	F23H12.6	Coding_transcript	0.0314496
WBGene00001540		gcy-14	ZC412.2	Coding_transcript	0.0122563
WBGene00001541		gcy-15	ZC239.7	Coding_transcript	0.028276
WBGene00001542		gcy-17	W03F11.2	Coding_transcript	0.00795575
WBGene00001543		gcy-18	ZK896.8	Coding_transcript	0.299879
WBGene00001544		gcy-19	C17F4.6	Coding_transcript	0.292003
WBGene00001545		gcy-20	F21H7.9	Coding_transcript	0.00468763
WBGene00001546		gcy-21	F22E5.3	Coding_transcript	0.0806027
WBGene00001547		gcy-22	T03D8.5	Coding_transcript	0.0324428
WBGene00001548		gcy-23	T26C12.4	Coding_transcript	0.238228
WBGene00001549		gcy-25	Y105C5B.2	Coding_transcript	0.0260183
WBGene00001550		gcy-27	C06A12.4	Coding_transcript	0.00842559
WBGene00001551		gcy-31	T07D1.1	Coding_transcript	0.0721749
WBGene00001552		gcy-32	C06B3.8	Coding_transcript	0.0252783
WBGene00001553		gcy-33	F57F5.2	Coding_transcript	0.139916
WBGene00001554		gcy-34	M04G12.3	Coding_transcript	0.0140883
WBGene00001555		gcy-35	T04D3.4	Coding_transcript	0.569598
WBGene00001556		gcy-36	C46E1.2	Coding_transcript	0.023601
WBGene00001557		gcy-37	C54E4.3	Coding_transcript	0.108546
WBGene00001558		gdi-1	Y57G11C.10	Coding_transcript	216.207
WBGene00001559		gei-1	F45H7.2	Coding_transcript	0.800141
WBGene00001560		gei-3	T22H6.6	Coding_transcript	0.611679
WBGene00001561		gei-4	W07B3.2	Coding_transcript	54.0985
WBGene00001562		lin-66	B0513.1	Coding_transcript	15.8512
WBGene00001563		gei-6	C05C8.4	Coding_transcript	53.7577
WBGene00001564		icl-1	C05E4.9	Coding_transcript	1.46545
WBGene00001565		gei-8	C14B9.6	Coding_transcript	6.7528
WBGene00001566		acdh-13	C28C12.9	Coding_transcript	50.8626
WBGene00001568		snpc-4	F32H2.1	Coding_transcript	68.4559
WBGene00001569		meg-3	F52D2.4	Coding_transcript	44.6792
WBGene00001570		gei-13	F58A4.11	Coding_transcript	0.457569
WBGene00001571		gei-14	K01C8.5	Coding_transcript	67.8844
WBGene00001572		gei-15	M03A8.4	Coding_transcript	1.75735
WBGene00001574		gei-17	W10D5.3	Coding_transcript	58.7866
WBGene00001575		gei-18	Y37A1B.15	Coding_transcript	0.0888651
WBGene00001577		gem-4	T12A7.1	Coding_transcript	2.29954
WBGene00001578		ges-1	R12A1.4	Coding_transcript	0.150591
WBGene00001579		gex-2	F56A11.1	Coding_transcript	14.1091
WBGene00001580		gex-3	F28D1.10	Coding_transcript	42.3487
WBGene00001581		gfi-1	F57F4.3	Coding_transcript	0.0300656
WBGene00001582		gfi-2	K02A11.1	Coding_transcript	96.8745
WBGene00001583		gfi-3	M163.4	Coding_transcript	12.5727
WBGene00001584		nrde-4	F45E4.10	Coding_transcript	86.3416
WBGene00001585		gfl-1	M04B2.3	Coding_transcript	80.675
WBGene00001586		ggr-1	C09G5.1	Coding_transcript	0.0520777
WBGene00001587		ggr-2	C45B2.4	Coding_transcript	0.0160039
WBGene00001588		ggr-3	F09C12.1	Coding_transcript	0.182711
WBGene00001589		gip-1	H04J21.3	Coding_transcript	27.3588
WBGene00001590		C45G3.3	C45G3.3	Coding_transcript	36.3386
WBGene00001591		glc-1	F11A5.10	Coding_transcript	0.130371
WBGene00001592		glc-2	F25F8.2	Coding_transcript	0.153502
WBGene00001593		glc-3	ZC317.3	Coding_transcript	0.0222681
WBGene00001594		glc-4	C27H5.8	Coding_transcript	0.214378
WBGene00001595		gld-1	T23G11.3	Coding_transcript	529.279
WBGene00001596		gld-2	ZC308.1	Coding_transcript	55.248
WBGene00001597		gld-3	T07F8.3	Coding_transcript	126.182
WBGene00001598		glh-1	T21G5.3	Coding_transcript	348.696
WBGene00001599		glh-2	C55B7.1	Coding_transcript	106.492
WBGene00001600		glh-3	B0414.6	Coding_transcript	45.1261
WBGene00001601		glh-4	T12F5.3	Coding_transcript	37.4523
WBGene00001602		gln-1	C45B2.5	Coding_transcript	9.97412
WBGene00001603		gln-2	K03H1.1	Coding_transcript	0.0309359
WBGene00001604		gln-3	Y105C5B.28	Coding_transcript	5.29218
WBGene00001605		"	"	"	#DIV/0!
WBGene00001606		gln-5	F26D10.10	Coding_transcript	291.116
WBGene00001607		gln-6	C28D4.3	Coding_transcript	690.444
WBGene00001608		R07B1.8	R07B1.8	Coding_transcript	0.0110217
WBGene00001609		glp-1	F02A9.6	Coding_transcript	83.4222
WBGene00001612		glr-1	C06E1.4	Coding_transcript	0.0236864
WBGene00001613		glr-2	B0280.12	Coding_transcript	0.135654
WBGene00001614		glr-3	K10D3.1	Coding_transcript	0.0229187
WBGene00001615		glr-4	C06A8.9	Coding_transcript	0.114706
WBGene00001616		glr-5	ZC196.7	Coding_transcript	0.219044
WBGene00001617		glr-6	F41B4.4	Coding_transcript	0.739668
WBGene00001618		glr-7	C43H6.9	Coding_transcript	0.0511455
WBGene00001619		glr-8	F22A3.3	Coding_transcript	0.0177133
WBGene00001620		glt-1	C12D12.2	Coding_transcript	1.70387
WBGene00001621		glt-3	K08F4.4	Coding_transcript	0.203953
WBGene00001622		glt-4	T22E5.2	Coding_transcript	1.60173
WBGene00001623		glt-5	Y53C12A.2	Coding_transcript	0.382393
WBGene00001624		glt-6	R05G6.6	Coding_transcript	0.0726479
WBGene00001625		glt-7	W03G1.1	Coding_transcript	0.0350694
WBGene00001626		gly-1	F44F4.6	Coding_transcript	0.020278
WBGene00001627		gly-2	C55B7.2	Coding_transcript	1.50166
WBGene00001628		gly-3	ZK688.8	Coding_transcript	76.5628
WBGene00001629		gly-4	Y116F11B.12	Coding_transcript	23.1176
WBGene00001630		gly-5	Y39E4B.12	Coding_transcript	44.4081
WBGene00001631		gly-6	H38K22.5	Coding_transcript	0.870617
WBGene00001632		gly-7	Y46H3A.6	Coding_transcript	91.1103
WBGene00001633		gly-8	Y66A7A.6	Coding_transcript	1.0079
WBGene00001635		gly-10	Y45F10D.3	Coding_transcript	73.0008
WBGene00001636		gly-11	Y75B8A.9	Coding_transcript	5.61529
WBGene00001637		gly-12	F48E3.1	Coding_transcript	1.10693
WBGene00001638		gly-13	B0416.6	Coding_transcript	25.8479
WBGene00001639		gly-14	M01F1.1	Coding_transcript	6.65019
WBGene00001640		gly-15	C54C8.11	Coding_transcript	0
WBGene00001641		gly-16	T15D6.2	Coding_transcript	0
WBGene00001642		gly-17	T15D6.3	Coding_transcript	0
WBGene00001643		gly-18	F22D6.11	Coding_transcript	0.0471527
WBGene00001644		gly-19	F22D6.12	Coding_transcript	0.0922735
WBGene00001645		gly-20	C03E10.4	Coding_transcript	105.708
WBGene00001646		gna-1	B0024.12	Coding_transcript	2.67031
WBGene00001647		gna-2	T23G11.2	Coding_transcript	198.758
WBGene00001648		goa-1	C26C6.2	Coding_transcript	87.6057
WBGene00001649		gob-1	H13N06.3	Coding_transcript	9.39082
WBGene00001650		gon-1	F25H8.3	Coding_transcript	0.368235
WBGene00001651		gon-2	T01H8.5	Coding_transcript	3.87397
WBGene00001653		gon-4	K04D7.5	Coding_transcript	49.6842
WBGene00001660		gop-1	C34E10.3	Coding_transcript	16.5645
WBGene00001661		gop-2	C34E10.2	Coding_transcript	90.7844
WBGene00001662		gop-3	C34E10.1	Coding_transcript	74.6123
WBGene00001663		gpa-1	T19C4.6	Coding_transcript	1.22139
WBGene00001664		gpa-2	F38E1.5	Coding_transcript	0.0483786
WBGene00001665		gpa-3	E02C12.5	Coding_transcript	0.134705
WBGene00001666		gpa-4	T07A9.7	Coding_transcript	0.840818
WBGene00001667		gpa-5	F53B1.7	Coding_transcript	0
WBGene00001668		gpa-6	F48C11.1	Coding_transcript	0.0120353
WBGene00001669		gpa-7	R10H10.5	Coding_transcript	1.32782
WBGene00001670		gpa-8	F56H9.3	Coding_transcript	0.0120353
WBGene00001671		gpa-9	F56H9.4	Coding_transcript	0.046733
WBGene00001672		gpa-10	C55H1.2	Coding_transcript	0.0107406
WBGene00001673		gpa-11	C16A11.1	Coding_transcript	0.0972541
WBGene00001674		gpa-12	F18G5.3	Coding_transcript	0.0455292
WBGene00001675		gpa-13	F18E2.5	Coding_transcript	0.0109005
WBGene00001676		gpa-14	B0207.3	Coding_transcript	0.279443
WBGene00001677		gpa-15	M04C7.1	Coding_transcript	0.672325
WBGene00001678		gpa-16	Y95B8A.5	Coding_transcript	48.1472
WBGene00001679		gpb-1	F13D12.7	Coding_transcript	81.8394
WBGene00001680		gpb-2	F52A8.2	Coding_transcript	2.16808
WBGene00001681		gpc-1	K02A4.2	Coding_transcript	0.0523234
WBGene00001682		gpc-2	F08B6.2	Coding_transcript	80.0551
WBGene00001683		gpd-1	T09F3.3	Coding_transcript	283.547
WBGene00001684		gpd-2	K10B3.8	Coding_transcript	9.62484
WBGene00001685		gpd-3	K10B3.7	Coding_transcript	9.11749
WBGene00001686		gpd-4	F33H1.2	Coding_transcript	154.179
WBGene00001687		gpn-1	F59D12.4	Coding_transcript	0.198583
WBGene00001688		gpr-1	F22B7.13	Coding_transcript	15.2125
WBGene00001689		gpr-2	C38C10.4	Coding_transcript	20.4469
WBGene00001690		grd-1	R08B4.1	Coding_transcript	0.0632505
WBGene00001691		grd-2	F46B3.5	Coding_transcript	0.0099558
WBGene00001692		grd-3	W05E7.1	Coding_transcript	2.11732
WBGene00001693		grd-4	T01B10.1	Coding_transcript	0
WBGene00001694		grd-5	F41E6.2	Coding_transcript	1.71392
WBGene00001695		grd-6	T18H9.1	Coding_transcript	0.00730122
WBGene00001696		grd-7	F46H5.6	Coding_transcript	0.0324511
WBGene00001697		grd-8	C37C3.4	Coding_transcript	0
WBGene00001698		grd-9	C04E6.6	Coding_transcript	0.00684253
WBGene00001699		grd-10	F09D12.1	Coding_transcript	0.386151
WBGene00001700		grd-11	K02E2.2	Coding_transcript	0.0239897
WBGene00001701		grd-12	F02D8.2	Coding_transcript	0.0254415
WBGene00001702		grd-13	W05E7.3	Coding_transcript	0.298174
WBGene00001703		grd-14	T01B10.2	Coding_transcript	0.140528
WBGene00001704		grd-15	Y87G2A.15	Coding_transcript	0.0421913
WBGene00001705		grd-16	Y69A2AL.1	Coding_transcript	0.0542333
WBGene00001706		"	"	"	#DIV/0!
WBGene00001707		grh-1	Y48G8AR.1	Coding_transcript	0.301654
WBGene00001708		grk-1	F19C6.1	Coding_transcript	11.9522
WBGene00001709		grk-2	W02B3.2	Coding_transcript	3.34055
WBGene00001710		grl-1	C24G6.7	Coding_transcript	0.170719
WBGene00001711		grl-2	T16G1.8	Coding_transcript	0.00891658
WBGene00001712		grl-3	K03B8.7	Coding_transcript	0.0436381
WBGene00001713		grl-4	F42C5.7	Coding_transcript	0.631428
WBGene00001714		grl-5	Y47D7A.5	Coding_transcript	0.408911
WBGene00001715		grl-6	K10C2.5	Coding_transcript	0.0524415
WBGene00001716		grl-7	T02E9.2	Coding_transcript	0.875084
WBGene00001717		grl-8	ZC487.5	Coding_transcript	0.282526
WBGene00001718		grl-9	ZC487.4	Coding_transcript	0.0156427
WBGene00001719		grl-10	C26F1.5	Coding_transcript	1.31218
WBGene00001720		grl-11	ZK512.9	Coding_transcript	0
WBGene00001721		grl-12	F28A12.2	Coding_transcript	0.130411
WBGene00001722		grl-13	F32D1.4	Coding_transcript	0.0180925
WBGene00001723		grl-14	T03D8.4	Coding_transcript	0
WBGene00001724		grl-15	Y75B8A.20	Coding_transcript	0.419273
WBGene00001725		grl-16	Y65B4BR.6	Coding_transcript	0.231707
WBGene00001726		grl-17	C56A3.1	Coding_transcript	0.292127
WBGene00001727		grl-18	T05C3.4	Coding_transcript	0.148733
WBGene00001728		grl-19	R02D3.6	Coding_transcript	0.0849254
WBGene00001729		grl-20	C23H5.9	Coding_transcript	0.0181775
WBGene00001730		grl-21	ZC168.5	Coding_transcript	0.0891025
WBGene00001731		grl-22	W03A5.3	Coding_transcript	0
WBGene00001732		grl-23	E02A10.2	Coding_transcript	0
WBGene00001733		grl-24	F11E6.2	Coding_transcript	0
WBGene00001734		grl-25	ZK643.8	Coding_transcript	0.0645923
WBGene00001735		grl-26	K02D7.6	Coding_transcript	0.316683
WBGene00001736		grl-27	F40C5.3	Coding_transcript	0.833891
WBGene00001737		grl-28	T24A6.15	Coding_transcript	0
WBGene00001738		grl-29	T24A6.18	Coding_transcript	0
WBGene00001739		grl-30	T24A6.3	Coding_transcript	0
WBGene00001740		gro-1	ZC395.6	Coding_transcript	31.9368
WBGene00001743		grp-1	K06H7.4	Coding_transcript	99.235
WBGene00001744		gars-1	T10F2.1	Coding_transcript	153.646
WBGene00001745		gsa-1	R06A10.2	Coding_transcript	0.483291
WBGene00001746		gsk-3	Y18D10A.5	Coding_transcript	37.5614
WBGene00001747		gsp-1	F29F11.6	Coding_transcript	149.464
WBGene00001748		gsp-2	F56C9.1	Coding_transcript	288.583
WBGene00001749		gst-1	R107.7	Coding_transcript	269.197
WBGene00001750		gst-2	K08F4.6	Coding_transcript	0.0200284
WBGene00001751		gst-3	K08F4.11	Coding_transcript	0.103498
WBGene00001752		gst-4	K08F4.7	Coding_transcript	0.361976
WBGene00001753		gst-5	R03D7.6	Coding_transcript	5.20632
WBGene00001754		gst-6	F11G11.3	Coding_transcript	0.231314
WBGene00001755		gst-7	F11G11.2	Coding_transcript	232.284
WBGene00001756		gst-8	F11G11.1	Coding_transcript	0.0813154
WBGene00001757		gst-9	R05F9.5	Coding_transcript	0.206906
WBGene00001758		gst-10	Y45G12C.2	Coding_transcript	1.45194
WBGene00001759		gst-11	R11G1.3	Coding_transcript	0.115314
WBGene00001760		gst-12	F37B1.2	Coding_transcript	2.10818
WBGene00001761		gst-13	T26C5.1	Coding_transcript	0.951634
WBGene00001762		gst-14	F37B1.3	Coding_transcript	0.108255
WBGene00001763		gst-15	F37B1.4	Coding_transcript	2.46447
WBGene00001764		gst-16	F37B1.5	Coding_transcript	5.45408
WBGene00001765		gst-17	F37B1.6	Coding_transcript	0
WBGene00001766		gst-18	F37B1.7	Coding_transcript	0.0484419
WBGene00001767		gst-19	F37B1.8	Coding_transcript	0
WBGene00001768		gst-20	Y48E1B.10	Coding_transcript	4.09027
WBGene00001769		gst-21	ZK697.6	Coding_transcript	0.374699
WBGene00001770		gst-22	F21H7.1	Coding_transcript	0.0584588
WBGene00001771		gst-23	T28A11.11	Coding_transcript	0
WBGene00001772		gst-24	F37B1.1	Coding_transcript	1.49101
WBGene00001773		gst-25	F37F2.3	Coding_transcript	0.0480609
WBGene00001774		gst-26	Y53F4B.29	Coding_transcript	1.34431
WBGene00001775		gst-27	Y53F4B.30	Coding_transcript	3.11152
WBGene00001776		gst-28	Y53F4B.31	Coding_transcript	0.204414
WBGene00001777		gst-29	Y53F4B.32	Coding_transcript	0.0224077
WBGene00001778		gst-30	ZK546.11	Coding_transcript	1.04534
WBGene00001779		gst-31	Y53F4B.35	Coding_transcript	0.0607314
WBGene00001780		gst-32	Y53F4B.37	Coding_transcript	0.36952
WBGene00001781		gst-33	C02A12.1	Coding_transcript	0
WBGene00001782		gst-34	Y1H11.1	Coding_transcript	0
WBGene00001783		gst-35	Y1H11.2	Coding_transcript	0.122627
WBGene00001784		gst-36	R07B1.4	Coding_transcript	0.774136
WBGene00001785		gst-37	Y32G9A.1	Coding_transcript	0.0456737
WBGene00001786		gst-38	F35E8.8	Coding_transcript	0.0579768
WBGene00001787		gst-39	Y53F4B.33	Coding_transcript	0.815661
WBGene00001788		gst-40	F56B3.10	Coding_transcript	0.0933336
WBGene00001789		gst-41	R13D7.7	Coding_transcript	0.0542732
WBGene00001790		gst-42	D1053.1	Coding_transcript	0.799062
WBGene00001791		gst-43	Y71F9AL.5	Coding_transcript	13.4799
WBGene00001792		gst-44	F13A7.10	Coding_transcript	4.48666
WBGene00001793		gsy-1	Y46G5A.31	Coding_transcript	110.305
WBGene00001794		gta-1	K04D7.3	Coding_transcript	3.45553
WBGene00001795		gtl-1	C05C12.3	Coding_transcript	0.0418062
WBGene00001796		gtl-2	F54D1.5	Coding_transcript	0.0255654
WBGene00001803		lite-1	C14F11.3	Coding_transcript	0.250791
WBGene00001804		gur-3	ZC504.5	Coding_transcript	0
WBGene00001805		gur-4	K09E4.5	Coding_transcript	0
WBGene00001806		gur-5	ZK622.2	Coding_transcript	0.0100524
WBGene00001808		gut-2	T10G3.6	Coding_transcript	91.5724
WBGene00001811		haf-1	C30H6.6	Coding_transcript	3.31098
WBGene00001812		haf-2	F43E2.4	Coding_transcript	82.4277
WBGene00001813		haf-3	F57A10.3	Coding_transcript	53.4659
WBGene00001814		haf-4	W04C9.1	Coding_transcript	1.33789
WBGene00001815		hmt-1	W09D6.6	Coding_transcript	41.2182
WBGene00001816		haf-6	Y48G8AL.11	Coding_transcript	20.1717
WBGene00001817		haf-7	Y50E8A.16	Coding_transcript	1.68711
WBGene00001818		haf-8	Y57G11C.1	Coding_transcript	0.0163993
WBGene00001819		haf-9	ZK484.2	Coding_transcript	0.964604
WBGene00001820		ham-1	F53B2.6	Coding_transcript	1.65099
WBGene00001821		ham-2	C07A12.1	Coding_transcript	0.222123
WBGene00001823		hap-1	ZC395.7	Coding_transcript	49.0627
WBGene00001824		hbl-1	F13D11.2	Coding_transcript	0.466173
WBGene00001827		hcf-1	C46A5.9	Coding_transcript	131.352
WBGene00001828		hch-1	F40E10.1	Coding_transcript	0.554276
WBGene00001829		hcp-1	ZK1055.1	Coding_transcript	138.789
WBGene00001830		hcp-2	T06E4.1	Coding_transcript	77.7081
WBGene00001831		hcp-3	F58A4.3	Coding_transcript	172.552
WBGene00001832		hcp-4	T03F1.9	Coding_transcript	122.809
WBGene00001833		hcp-6	Y110A7A.1	Coding_transcript	46.8402
WBGene00001834		hda-1	C53A5.3	Coding_transcript	182.931
WBGene00001835		hda-2	C08B11.2	Coding_transcript	54.2479
WBGene00001836		hda-3	R06C1.1	Coding_transcript	71.6249
WBGene00001837		hda-4	C10E2.3	Coding_transcript	5.86121
WBGene00001838		hda-10	Y51H1A.5	Coding_transcript	33.1655
WBGene00001839		hdl-1	ZK829.2	Coding_transcript	0.252709
WBGene00001840		hel-1	C26D10.2	Coding_transcript	427.137
WBGene00001841		hen-1	C36B7.7	Coding_transcript	0.359804
WBGene00001842		her-1	ZK287.8	Coding_transcript	0.510856
WBGene00001843		hgo-1	W06D4.1	Coding_transcript	0.555281
WBGene00001844		hid-1	K02E10.2	Coding_transcript	4.02979
WBGene00001851		hif-1	F38A6.3	Coding_transcript	13.524
WBGene00001852		hil-1	C30G7.1	Coding_transcript	2.27087
WBGene00001853		hil-2	Y73B6BL.9	Coding_transcript	70.9657
WBGene00001854		hil-3	F22F1.1	Coding_transcript	10.6466
WBGene00001855		hil-4	C18G1.5	Coding_transcript	532.748
WBGene00001856		hil-5	B0414.3	Coding_transcript	544.707
WBGene00001857		hil-6	F59A7.4	Coding_transcript	0.537437
WBGene00001858		hil-7	C01B10.5	Coding_transcript	2.31491
WBGene00001859		hil-8	T05E8.2	Coding_transcript	1.28522
WBGene00001860		him-1	F28B3.7	Coding_transcript	106.426
WBGene00001862		him-3	ZK381.1	Coding_transcript	181.911
WBGene00001863		him-4	F15G9.4	Coding_transcript	0.0679392
WBGene00001864		him-5	D1086.4	Coding_transcript	39.1189
WBGene00001865		him-6	T04A11.6	Coding_transcript	56.0481
WBGene00001867		him-8	T07G12.12	Coding_transcript	69.8365
WBGene00001869		him-10	R12B2.4	Coding_transcript	115.473
WBGene00001872		him-14	ZK1127.11	Coding_transcript	21.6835
WBGene00001874		him-17	T09E8.2	Coding_transcript	95.7076
WBGene00001875		his-1	T10C6.14	Coding_transcript	0.124798
WBGene00001876		his-2	T10C6.13	Coding_transcript	0.155104
WBGene00001877		his-3	T10C6.12	Coding_transcript	0.27308
WBGene00001878		his-4	T10C6.11	Coding_transcript	0.152062
WBGene00001879		his-5	F45F2.3	Coding_transcript	0.463707
WBGene00001880		his-6	F45F2.13	Coding_transcript	0.549685
WBGene00001881		his-7	F45F2.4	Coding_transcript	0.297942
WBGene00001882		his-8	F45F2.12	Coding_transcript	0.351676
WBGene00001883		his-9	ZK131.3	Coding_transcript	0
WBGene00001884		his-10	ZK131.4	Coding_transcript	0
WBGene00001885		his-11	ZK131.5	Coding_transcript	0.29116
WBGene00001886		his-12	ZK131.6	Coding_transcript	0
WBGene00001887		his-13	ZK131.7	Coding_transcript	0
WBGene00001888		his-14	ZK131.8	Coding_transcript	0
WBGene00001889		his-15	ZK131.9	Coding_transcript	0
WBGene00001890		his-16	ZK131.10	Coding_transcript	0.0747389
WBGene00001891		his-17	K06C4.5	Coding_transcript	0.0738993
WBGene00001892		his-18	K06C4.10	Coding_transcript	0.0930225
WBGene00001893		his-19	K06C4.11	Coding_transcript	0
WBGene00001894		his-20	K06C4.4	Coding_transcript	0
WBGene00001895		his-21	K06C4.3	Coding_transcript	0
WBGene00001896		his-22	K06C4.12	Coding_transcript	0
WBGene00001898		his-24	M163.3	Coding_transcript	28.8554
WBGene00001899		his-25	ZK131.2	Coding_transcript	0.0216399
WBGene00001900		his-26	ZK131.1	Coding_transcript	0
WBGene00001901		his-27	K06C4.13	Coding_transcript	0
WBGene00001902		his-28	K06C4.2	Coding_transcript	0
WBGene00001903		his-29	F35H10.11	Coding_transcript	0
WBGene00001904		his-30	F35H10.1	Coding_transcript	0
WBGene00001905		his-31	F17E9.12	Coding_transcript	0.360887
WBGene00001906		his-32	F17E9.10	Coding_transcript	2.06198
WBGene00001907		his-33	F17E9.13	Coding_transcript	0
WBGene00001908		his-34	F17E9.9	Coding_transcript	0
WBGene00001909		his-35	C50F4.13	Coding_transcript	53.6895
WBGene00001910		C50F4.6	C50F4.6	Coding_transcript	29.7886
WBGene00001911		his-37	C50F4.7	Coding_transcript	53.9048
WBGene00001912		his-38	K03A1.6	Coding_transcript	0.502625
WBGene00001913		his-39	F45F2.2	Coding_transcript	0
WBGene00001914		his-40	K03A1.1	Coding_transcript	0.498594
WBGene00001915		his-41	C50F4.5	Coding_transcript	6.94482
WBGene00001916		his-42	F08G2.3	Coding_transcript	0
WBGene00001917		his-43	F08G2.2	Coding_transcript	0
WBGene00001918		his-44	F08G2.1	Coding_transcript	0
WBGene00001919		his-45	B0035.10	Coding_transcript	0.314256
WBGene00001920		his-46	B0035.9	Coding_transcript	0
WBGene00001921		his-47	B0035.7	Coding_transcript	0.349713
WBGene00001922		his-48	B0035.8	Coding_transcript	1.80777
WBGene00001923		his-49	F07B7.5	Coding_transcript	0
WBGene00001924		his-50	F07B7.9	Coding_transcript	0
WBGene00001925		his-51	F07B7.10	Coding_transcript	0
WBGene00001926		his-52	F07B7.4	Coding_transcript	0
WBGene00001927		his-53	F07B7.3	Coding_transcript	0
WBGene00001928		his-54	F07B7.11	Coding_transcript	0
WBGene00001929		his-55	F54E12.1	Coding_transcript	0.344885
WBGene00001930		his-56	F54E12.3	Coding_transcript	0
WBGene00001931		his-57	F54E12.5	Coding_transcript	0.0919724
WBGene00001932		his-58	F54E12.4	Coding_transcript	0.250218
WBGene00001933		his-59	F55G1.2	Coding_transcript	10.8284
WBGene00001934		his-60	F55G1.11	Coding_transcript	23.4424
WBGene00001935		his-61	F55G1.10	Coding_transcript	10.3758
WBGene00001936		his-62	F55G1.3	Coding_transcript	6.79388
WBGene00001937		his-63	F22B3.2	Coding_transcript	1.65217
WBGene00001938		his-64	F22B3.1	Coding_transcript	3.41921
WBGene00001939		his-65	H02I12.7	Coding_transcript	0.497468
WBGene00001940		his-66	H02I12.6	Coding_transcript	1.94887
WBGene00001941		his-67	T23D8.5	Coding_transcript	5.84157
WBGene00001942		his-68	T23D8.6	Coding_transcript	49.0563
WBGene00001943		his-69	E03A3.3	Coding_transcript	0.221051
WBGene00001944		his-70	E03A3.4	Coding_transcript	0
WBGene00001945		his-71	F45E1.6	Coding_transcript	4.92262
WBGene00001946		his-72	Y49E10.6	Coding_transcript	325.254
WBGene00001947		his-73	W09H1.2	Coding_transcript	0.429873
WBGene00001948		hlh-1	B0304.1	Coding_transcript	0.504429
WBGene00001949		hlh-2	M05B5.5	Coding_transcript	20.7937
WBGene00001950		hlh-3	T24B8.6	Coding_transcript	3.53023
WBGene00001951		hlh-4	T05G5.2	Coding_transcript	0.0244448
WBGene00001952		hlh-6	T15H9.3	Coding_transcript	0.236031
WBGene00001953		hlh-8	C02B8.4	Coding_transcript	0.400504
WBGene00001954		hlh-10	ZK682.4	Coding_transcript	0
WBGene00001955		hlh-11	F58A4.7	Coding_transcript	3.05545
WBGene00001956		hlh-12	C28C12.8	Coding_transcript	0.0813046
WBGene00001957		hlh-13	F48D6.3	Coding_transcript	0.0418372
WBGene00001958		hlh-14	C18A3.8	Coding_transcript	1.11763
WBGene00001959		hlh-15	C43H6.8	Coding_transcript	0.0351432
WBGene00001960		hlh-16	DY3.3	Coding_transcript	0.7142
WBGene00001961		hlh-17	F38C2.2	Coding_transcript	0.0970807
WBGene00001962		hlh-19	F57C12.3	Coding_transcript	0
WBGene00001963		"	"	"	#DIV/0!
WBGene00001964		hlh-25	C17C3.7	Coding_transcript	0.0489915
WBGene00001965		hlh-26	C17C3.8	Coding_transcript	0.0917349
WBGene00001966		hlh-27	C17C3.10	Coding_transcript	0.0408105
WBGene00001967		hlh-28	F31A3.2	Coding_transcript	0
WBGene00001968		hlh-29	F31A3.4	Coding_transcript	0.0549113
WBGene00001971		hmg-1.1	Y48B6A.14	Coding_transcript	648.419
WBGene00001972		hmg-1.2	F47D12.4	Coding_transcript	103.575
WBGene00001973		hmg-3	C32F10.5	Coding_transcript	214.86
WBGene00001974		hmg-4	T20B12.8	Coding_transcript	201.25
WBGene00001975		hmg-5	F45E4.9	Coding_transcript	117.466
WBGene00001976		hmg-11	T05A7.4	Coding_transcript	14.6734
WBGene00001977		hmg-12	Y17G7A.1	Coding_transcript	485.09
WBGene00001978		hmp-1	R13H4.4	Coding_transcript	66.6142
WBGene00001979		hmp-2	K05C4.6	Coding_transcript	69.259
WBGene00001980		hmr-1	W02B9.1	Coding_transcript	17.9287
WBGene00001981		hnd-1	C44C10.8	Coding_transcript	2.57289
WBGene00001983		hoe-1	E04A4.4	Coding_transcript	76.7845
WBGene00001984		hog-1	W06B11.4	Coding_transcript	0.0923245
WBGene00001985		hop-1	C18E3.8	Coding_transcript	53.9959
WBGene00001986		hot-1	F43D2.4	Coding_transcript	0.480126
WBGene00001987		hot-2	Y39B6A.48	Coding_transcript	0.706245
WBGene00001988		hot-3	W02B8.5	Coding_transcript	0.20887
WBGene00001989		hot-4	T12A2.16	Coding_transcript	0.95468
WBGene00001990		hot-5	K07A12.6	Coding_transcript	0.164573
WBGene00001991		hot-6	C13G3.2	Coding_transcript	0.261171
WBGene00001992		hot-7	Y48B6A.9	Coding_transcript	0.456656
WBGene00001993		hpd-1	T21C12.2	Coding_transcript	1.68111
WBGene00001994		hpk-1	F20B6.8	Coding_transcript	6.33213
WBGene00001995		hpl-1	K08H2.6	Coding_transcript	7.95782
WBGene00001996		hpl-2	K01G5.2	Coding_transcript	102.252
WBGene00001997		hpr-9	Y39A1A.23	Coding_transcript	30.5554
WBGene00001998		hpr-17	F32A11.2	Coding_transcript	52.9227
WBGene00001999		hrp-1	F42A6.7	Coding_transcript	310.233
WBGene00002000		hrp-2	F58D5.1	Coding_transcript	214.896
WBGene00002001		hars-1	T11G6.1	Coding_transcript	126.521
WBGene00002002		hsb-1	K08E7.2	Coding_transcript	93.3989
WBGene00002003		hse-5	B0285.5	Coding_transcript	65.4045
WBGene00002004		hsf-1	Y53C10A.12	Coding_transcript	60.9326
WBGene00002005		hsp-1	F26D10.3	Coding_transcript	2078.04
WBGene00002006		"	"	"	#DIV/0!
WBGene00002007		hsp-3	C15H9.6	Coding_transcript	161.624
WBGene00002008		hsp-4	F43E2.8	Coding_transcript	320.207
WBGene00002010		hsp-6	C37H5.8	Coding_transcript	273.227
WBGene00002011		hsp-12.2	C14B9.1	Coding_transcript	5.59866
WBGene00002012		hsp-12.3	F38E11.1	Coding_transcript	0.0667221
WBGene00002013		hsp-12.6	F38E11.2	Coding_transcript	0.716337
WBGene00002015		hsp-16.1	T27E4.8	Coding_transcript	0
WBGene00002016		hsp-16.2	Y46H3A.3	Coding_transcript	0.597362
WBGene00002017		hsp-16.11	T27E4.2	Coding_transcript	0
WBGene00002018		hsp-16.41	Y46H3A.2	Coding_transcript	0.651742
WBGene00002019		hsp-16.48	T27E4.3	Coding_transcript	0
WBGene00002020		hsp-16.49	T27E4.9	Coding_transcript	0
WBGene00002021		hsp-17	F52E1.7	Coding_transcript	0.162649
WBGene00002023		hsp-25	C09B8.6	Coding_transcript	5.08522
WBGene00002024		hsp-43	C14F11.5	Coding_transcript	1.83079
WBGene00002025		hsp-60	Y22D7AL.5	Coding_transcript	376.9
WBGene00002026		hsp-70	C12C8.1	Coding_transcript	0.183396
WBGene00002027		hsr-9	T05F1.6	Coding_transcript	144.398
WBGene00002028		hst-1	F08B4.6	Coding_transcript	36.6955
WBGene00002029		hst-2	C34F6.4	Coding_transcript	13.5968
WBGene00002030		hst-3.1	F40H3.5	Coding_transcript	0.638854
WBGene00002031		hst-6	Y34B4A.3	Coding_transcript	14.596
WBGene00002032		htp-1	F41H10.10	Coding_transcript	123.664
WBGene00002033		htp-2	Y73B6BL.2	Coding_transcript	73.8931
WBGene00002034		htp-3	F57C9.5	Coding_transcript	82.32
WBGene00002035		hum-1	F29D10.4	Coding_transcript	50.5676
WBGene00002036		hum-2	F36D4.3	Coding_transcript	52.6373
WBGene00002037		hum-4	F46C3.3	Coding_transcript	1.013
WBGene00002038		hum-5	T02C12.1	Coding_transcript	0.626928
WBGene00002039		hum-6	T10H10.1	Coding_transcript	0.109158
WBGene00002040		hum-7	F56A6.2	Coding_transcript	1.48607
WBGene00002041		hum-8	Y66H1A.6	Coding_transcript	0.0735356
WBGene00002042		hus-1	H26D21.1	Coding_transcript	52.7066
WBGene00002043		hyl-1	C09G4.1	Coding_transcript	60.8771
WBGene00002044		hyl-2	K02G10.6	Coding_transcript	19.4131
WBGene00002045		icd-1	C56C10.8	Coding_transcript	1744.72
WBGene00002046		icln-1	C01F6.8	Coding_transcript	146.69
WBGene00002047		icp-1	Y39G10AR.13	Coding_transcript	116.997
WBGene00002048		ida-1	B0244.2	Coding_transcript	0.65378
WBGene00002050		ifa-1	F38B2.1	Coding_transcript	0.526117
WBGene00002051		ifa-3	F52E10.5	Coding_transcript	0.195892
WBGene00002052		ifa-4	K05B2.3	Coding_transcript	0.224398
WBGene00002053		ifb-1	F10C1.2	Coding_transcript	1.82859
WBGene00002054		ifb-2	F10C1.7	Coding_transcript	0.661028
WBGene00002055		ifc-1	F37B4.2	Coding_transcript	0.193371
WBGene00002056		ifc-2	M6.1	Coding_transcript	0.234703
WBGene00002057		ifd-1	R04E5.10	Coding_transcript	0.118043
WBGene00002058		ifd-2	F25E2.4	Coding_transcript	0.168468
WBGene00002059		ife-1	F53A2.6	Coding_transcript	510.975
WBGene00002060		ife-2	R04A9.4	Coding_transcript	29.5823
WBGene00002061		ife-3	B0348.6	Coding_transcript	485.947
WBGene00002062		ife-4	C05D9.5	Coding_transcript	9.30503
WBGene00002063		ife-5	Y57A10A.30	Coding_transcript	13.1802
WBGene00002064		iff-1	T05G5.10	Coding_transcript	783.149
WBGene00002065		iff-2	F54C9.1	Coding_transcript	20.2459
WBGene00002066		ifg-1	M110.4	Coding_transcript	140.495
WBGene00002067		ifp-1	C43C3.1	Coding_transcript	0.143427
WBGene00002068		ify-1	C27A2.3	Coding_transcript	327.864
WBGene00002069		ikb-1	C04F12.3	Coding_transcript	0.537057
WBGene00002070		ile-1	K07A1.8	Coding_transcript	123.976
WBGene00002071		ile-2	T04G9.3	Coding_transcript	32.1281
WBGene00002072		ima-1	T19B10.7	Coding_transcript	141.654
WBGene00002073		ima-2	F26B1.3	Coding_transcript	559.148
WBGene00002074		ima-3	F32E10.4	Coding_transcript	180.937
WBGene00002075		imb-1	F28B3.8	Coding_transcript	46.907
WBGene00002076		imb-2	R06A4.4	Coding_transcript	90.7633
WBGene00002077		imb-3	C53D5.6	Coding_transcript	285.671
WBGene00002078		xpo-1	ZK742.1	Coding_transcript	120.861
WBGene00002079		xpo-2	Y48G1A.5	Coding_transcript	106.039
WBGene00002080		xpo-3	C49H3.10	Coding_transcript	45.6267
WBGene00002081		ina-1	F54G8.3	Coding_transcript	10.8541
WBGene00002083		inf-1	F57B9.6	Coding_transcript	576.049
WBGene00002084		ins-1	F13B12.5	Coding_transcript	0.0694356
WBGene00002085		ins-2	ZK75.2	Coding_transcript	0.536419
WBGene00002086		ins-3	ZK75.3	Coding_transcript	0.0868218
WBGene00002087		ins-4	ZK75.1	Coding_transcript	0.072333
WBGene00002088		ins-5	ZK84.3	Coding_transcript	0.491773
WBGene00002089		ins-6	ZK84.6	Coding_transcript	0.221698
WBGene00002090		ins-7	ZK1251.2	Coding_transcript	0.313864
WBGene00002091		ins-8	ZK1251.11	Coding_transcript	0
WBGene00002092		ins-9	C06E2.8	Coding_transcript	0.0436856
WBGene00002093		ins-10	T08G5.12	Coding_transcript	0.0679315
WBGene00002094		ins-11	C17C3.4	Coding_transcript	0
WBGene00002095		ins-12	C17C3.19	Coding_transcript	0
WBGene00002096		ins-13	C17C3.18	Coding_transcript	0
WBGene00002097		ins-14	F41G3.16	Coding_transcript	0
WBGene00002098		ins-15	F41G3.17	Coding_transcript	0.0445593
WBGene00002099		ins-16	Y39A3A.5	Coding_transcript	0
WBGene00002100		ins-17	F56F3.6	Coding_transcript	1.6401
WBGene00002101		ins-18	T28B8.2	Coding_transcript	0
WBGene00002102		ins-19	T10D4.13	Coding_transcript	0.0364053
WBGene00002103		ins-20	ZK84.7	Coding_transcript	0
WBGene00002104		ins-21	M04D8.1	Coding_transcript	0
WBGene00002105		ins-22	M04D8.2	Coding_transcript	0.258173
WBGene00002106		ins-23	M04D8.3	Coding_transcript	0.39701
WBGene00002107		ins-24	ZC334.3	Coding_transcript	0.142909
WBGene00002108		ins-25	ZC334.8	Coding_transcript	0
WBGene00002109		ins-26	ZC334.1	Coding_transcript	0.0815178
WBGene00002110		ins-27	ZC334.11	Coding_transcript	0.0850239
WBGene00002111		ins-28	ZC334.9	Coding_transcript	0.284292
WBGene00002112		ins-29	ZC334.10	Coding_transcript	0.037979
WBGene00002113		ins-30	ZC334.2	Coding_transcript	0.182148
WBGene00002114		ins-31	T10D4.4	Coding_transcript	0.135069
WBGene00002115		ins-32	Y8A9A.6	Coding_transcript	0.0899202
WBGene00002116		ins-33	W09C5.4	Coding_transcript	0
WBGene00002117		ins-34	F52B11.6	Coding_transcript	5.34514
WBGene00002118		ins-35	K02E2.4	Coding_transcript	0.0755235
WBGene00002119		ins-36	Y53H1A.4	Coding_transcript	0.0422394
WBGene00002120		ins-37	F08G2.6	Coding_transcript	0.203028
WBGene00002121		ins-38	C17C3.20	Coding_transcript	0
WBGene00002123		inx-1	C16E9.4	Coding_transcript	0.209659
WBGene00002124		inx-2	F08G12.10	Coding_transcript	20.8637
WBGene00002125		inx-3	F22F4.2	Coding_transcript	40.3543
WBGene00002127		inx-5	R09F10.4	Coding_transcript	2.89013
WBGene00002128		inx-6	C36H8.2	Coding_transcript	0.114101
WBGene00002129		inx-7	K02B2.4	Coding_transcript	20.3802
WBGene00002130		inx-8	ZK792.2	Coding_transcript	99.4683
WBGene00002131		inx-9	ZK792.3	Coding_transcript	18.5018
WBGene00002132		inx-10	T18H9.5	Coding_transcript	2.32942
WBGene00002133		inx-11	W04D2.3	Coding_transcript	10.0845
WBGene00002134		inx-12	ZK770.3	Coding_transcript	12.0495
WBGene00002135		inx-13	Y8G1A.2	Coding_transcript	7.5277
WBGene00002136		inx-14	F07A5.1	Coding_transcript	135.819
WBGene00002137		inx-15	R12E2.9	Coding_transcript	0.699552
WBGene00002138		inx-16	R12E2.5	Coding_transcript	0.398964
WBGene00002139		inx-17	R12E2.4	Coding_transcript	0.259703
WBGene00002140		inx-18	C18H7.2	Coding_transcript	0.0433646
WBGene00002141		inx-19	T16H5.1	Coding_transcript	0.581252
WBGene00002142		inx-20	T23H4.1	Coding_transcript	0.229482
WBGene00002143		inx-21	Y47G6A.1	Coding_transcript	43.0619
WBGene00002144		inx-22	Y47G6A.2	Coding_transcript	109.047
WBGene00002146		ipp-5	C09B8.1	Coding_transcript	0.599733
WBGene00002147		ire-1	C41C4.4	Coding_transcript	64.1405
WBGene00002148		gon-14	F44C4.4	Coding_transcript	78.0812
WBGene00002149		irk-1	R03E9.4	Coding_transcript	0.0308346
WBGene00002150		irk-2	M02A10.2	Coding_transcript	0.163968
WBGene00002151		irk-3	K04G11.5	Coding_transcript	1.27606
WBGene00002152		iars-1	R11A8.6	Coding_transcript	101.996
WBGene00002153		iars-2	C25A1.7	Coding_transcript	46.9743
WBGene00002162		isp-1	F42G8.12	Coding_transcript	270.551
WBGene00002163		ist-1	C54D1.3	Coding_transcript	0.900505
WBGene00002169		isw-1	F37A4.8	Coding_transcript	133.864
WBGene00002173		itr-1	F33D4.2	Coding_transcript	1.1665
WBGene00002174		itx-1	W03D8.6	Coding_transcript	0.108291
WBGene00002175		jac-1	Y105C5B.21	Coding_transcript	4.66975
WBGene00002176		jip-1	F56D12.4	Coding_transcript	1.10379
WBGene00002177		jkk-1	F35C8.3	Coding_transcript	0.0505932
WBGene00002178		jnk-1	B0478.1	Coding_transcript	0.422458
WBGene00002179		jph-1	T22C1.7	Coding_transcript	0.713448
WBGene00002180		jtr-1	Y77E11A.4	Coding_transcript	59.5572
WBGene00002181		kal-1	K03D10.1	Coding_transcript	2.8981
WBGene00002182		kap-1	F08F8.3	Coding_transcript	0.723603
WBGene00002183		kat-1	T02G5.8	Coding_transcript	180.727
WBGene00002184		kel-1	C47D12.7	Coding_transcript	0.679183
WBGene00002185		kel-3	T27E9.4	Coding_transcript	41.6152
WBGene00002186		kel-10	T16H12.6	Coding_transcript	0.15289
WBGene00002187		kgb-1	T07A9.3	Coding_transcript	4.2906
WBGene00002188		kgb-2	ZC416.4	Coding_transcript	0.0595156
WBGene00002189		kin-1	ZK909.2	Coding_transcript	1.9479
WBGene00002190		kin-2	R07E4.6	Coding_transcript	5.7326
WBGene00002191		kin-3	B0205.7	Coding_transcript	206.078
WBGene00002192		kin-4	C10C6.1	Coding_transcript	43.6948
WBGene00002193		kin-5	T13H10.1	Coding_transcript	0.00784447
WBGene00002194		kin-6	ZK20.2	Coding_transcript	0.036801
WBGene00002195		kin-9	F08F1.1	Coding_transcript	0.129643
WBGene00002196		kin-10	T01G9.6	Coding_transcript	224.04
WBGene00002198		kin-14	F22D6.1	Coding_transcript	2.72227
WBGene00002199		kin-15	M176.6	Coding_transcript	0.0439575
WBGene00002200		kin-16	M176.7	Coding_transcript	0.0409536
WBGene00002201		kin-18	T17E9.1	Coding_transcript	95.2067
WBGene00002202		kin-19	C03C10.1	Coding_transcript	201.906
WBGene00002203		kin-20	F46F2.2	Coding_transcript	9.67671
WBGene00002204		kin-21	W08D2.8	Coding_transcript	0
WBGene00002205		kin-23	W04G5.6	Coding_transcript	0
WBGene00002206		kin-24	K07F5.4	Coding_transcript	0.00770234
WBGene00002207		sid-3	B0302.1	Coding_transcript	5.5896
WBGene00002208		kin-26	T06C10.6	Coding_transcript	0
WBGene00002210		kin-29	F58H12.1	Coding_transcript	0.909754
WBGene00002211		kin-30	M01B2.1	Coding_transcript	0.00821615
WBGene00002212		"	"	"	#DIV/0!
WBGene00002213		kin-32	C30F8.4	Coding_transcript	3.22952
WBGene00002214		klc-1	M7.2	Coding_transcript	188.035
WBGene00002215		klc-2	C18C4.10	Coding_transcript	12.0274
WBGene00002216		klp-3	T09A5.2	Coding_transcript	1.81977
WBGene00002217		klp-4	F56E3.3	Coding_transcript	0.879803
WBGene00002218		klp-6	R144.1	Coding_transcript	0.110337
WBGene00002219		klp-7	K11D9.1	Coding_transcript	96.6872
WBGene00002220		gcc-1	C15C7.2	Coding_transcript	8.54042
WBGene00002221		"	"	"	#DIV/0!
WBGene00002222		klp-11	F20C5.2	Coding_transcript	0.56909
WBGene00002223		klp-12	T01G1.1	Coding_transcript	42.2285
WBGene00002224		klp-13	F22F4.3	Coding_transcript	0.0730846
WBGene00002225		klp-15	M01E11.6	Coding_transcript	158.677
WBGene00002226		klp-16	C41G7.2	Coding_transcript	122.122
WBGene00002227		klp-17	W02B12.7	Coding_transcript	0.18047
WBGene00002228		klp-18	C06G3.2	Coding_transcript	88.9777
WBGene00002229		klp-19	Y43F4B.6	Coding_transcript	191.638
WBGene00002230		klp-20	Y50D7A.6	Coding_transcript	8.61049
WBGene00002231		knl-1	C02F5.1	Coding_transcript	68.0935
WBGene00002232		kpc-1	F11A6.1	Coding_transcript	2.29901
WBGene00002233		kqt-1	C25B8.1	Coding_transcript	0.216646
WBGene00002234		kqt-2	M60.5	Coding_transcript	0.0603203
WBGene00002235		kqt-3	Y54G9A.3	Coding_transcript	0.235319
WBGene00002238		kars-1	T02G5.9	Coding_transcript	348.19
WBGene00002239		ksr-1	F13B9.5	Coding_transcript	2.25778
WBGene00002240		ksr-2	F58D5.4	Coding_transcript	49.5514
WBGene00002241		kup-1	F10C2.2	Coding_transcript	196.001
WBGene00002242		kvs-1	C53C9.3	Coding_transcript	0.0242328
WBGene00002243		lad-2	Y54G2A.25	Coding_transcript	0.321236
WBGene00002244		laf-1	Y71H2AM.19	Coding_transcript	58.5679
WBGene00002245		lag-1	K08B4.1	Coding_transcript	50.3203
WBGene00002246		lag-2	Y73C8B.4	Coding_transcript	0.537409
WBGene00002247		lam-1	W03F8.5	Coding_transcript	7.39459
WBGene00002248		lam-3	T22A3.8	Coding_transcript	0.82306
WBGene00002249		lap-1	ZK353.6	Coding_transcript	116.21
WBGene00002250		lap-2	W07G4.4	Coding_transcript	170.584
WBGene00002251		lat-1	B0457.1	Coding_transcript	76.9722
WBGene00002252		lat-2	B0286.2	Coding_transcript	0.0195302
WBGene00002253		lbp-1	F40F4.3	Coding_transcript	13.5997
WBGene00002254		lbp-2	F40F4.2	Coding_transcript	2.84962
WBGene00002255		lbp-3	F40F4.4	Coding_transcript	5.38409
WBGene00002256		lbp-4	ZK742.5	Coding_transcript	102.488
WBGene00002257		lbp-5	W02D3.7	Coding_transcript	1.6879
WBGene00002258		lbp-6	W02D3.5	Coding_transcript	16.1771
WBGene00002259		lbp-7	T22G5.2	Coding_transcript	0.259582
WBGene00002260		lbp-8	T22G5.6	Coding_transcript	0
WBGene00002261		ldb-1	F58A3.1	Coding_transcript	4.86974
WBGene00002262		ldh-1	F13D12.2	Coding_transcript	44.0252
WBGene00002263		lea-1	K08H10.1	Coding_transcript	72.3857
WBGene00002264		lec-1	W09H1.6	Coding_transcript	210.552
WBGene00002265		lec-2	F52H3.7	Coding_transcript	2.2631
WBGene00002266		lec-3	ZK892.1	Coding_transcript	3.92824
WBGene00002267		lec-4	C44F1.3	Coding_transcript	3.6225
WBGene00002268		lec-5	ZK1248.16	Coding_transcript	32.1421
WBGene00002269		lec-6	Y55B1AR.1	Coding_transcript	4.24522
WBGene00002270		lec-7	R07B1.2	Coding_transcript	0.12472
WBGene00002271		lec-8	R07B1.10	Coding_transcript	1.1476
WBGene00002272		lec-9	C16H3.2	Coding_transcript	1.30038
WBGene00002273		lec-10	W01A11.4	Coding_transcript	1.01811
WBGene00002274		lec-11	F38A5.3	Coding_transcript	0.257814
WBGene00002275		lem-2	W01G7.5	Coding_transcript	64.2489
WBGene00002276		lem-3	F42H11.2	Coding_transcript	75.8907
WBGene00002278		lep-2	Y55F3AM.6	Coding_transcript	22.3891
WBGene00002280		let-2	F01G12.5	Coding_transcript	7.5191
WBGene00002282		let-4	C44H4.2	Coding_transcript	0.313597
WBGene00002285		let-7	C05G5.6	miRNA	0
WBGene00002295		let-19	K08F8.6	Coding_transcript	6.96674
WBGene00002297		ect-2	T19E10.1	Coding_transcript	77.3072
WBGene00002299		let-23	ZK1067.1	Coding_transcript	2.53952
WBGene00002324		let-49	Y54E5B.3	Coding_transcript	69.8087
WBGene00002335		let-60	ZK792.6	Coding_transcript	83.025
WBGene00002344		let-70	M7.1	Coding_transcript	604.45
WBGene00002348		myo-1	R06C7.10	Coding_transcript	0.448553
WBGene00002363		let-92	F38H4.9	Coding_transcript	224.771
WBGene00002368		let-99	K08E7.3	Coding_transcript	101.633
WBGene00002393		lpr-1	Y65B4BR.2	Coding_transcript	0.196908
WBGene00002497		let-268	F52H3.1	Coding_transcript	2.51927
WBGene00002583		let-363	B0261.2	Coding_transcript	23.6393
WBGene00002601		let-381	F26B1.7	Coding_transcript	0.370962
WBGene00002632		let-413	F26D11.11	Coding_transcript	5.92978
WBGene00002637		let-418	F26F12.7	Coding_transcript	78.7737
WBGene00002694		let-502	C10H11.9	Coding_transcript	57.1174
WBGene00002696		let-504	E01A2.4	Coding_transcript	178.128
WBGene00002717		let-526	C01G8.9	Coding_transcript	35.4892
WBGene00002783		let-607	F57B10.1	Coding_transcript	43.0101
WBGene00002804		let-630	Y110A7A.19	Coding_transcript	50.3425
WBGene00002827		let-653	C29E6.1	Coding_transcript	0.56498
WBGene00002845		let-711	F57B9.2	Coding_transcript	75.3718
WBGene00002850		let-716	C16A3.3	Coding_transcript	60.3363
WBGene00002855		let-721	C05D11.12	Coding_transcript	101.576
WBGene00002879		let-754	C29E4.8	Coding_transcript	138.408
WBGene00002881		let-756	C05D11.4	Coding_transcript	0.341663
WBGene00002889		let-765	F20H11.2	Coding_transcript	30.5671
WBGene00002891		let-767	C56G2.6	Coding_transcript	73.298
WBGene00002915		let-805	H19M22.2	Coding_transcript	0.273578
WBGene00002957		let-858	F33A8.1	Coding_transcript	76.3139
WBGene00002974		lev-1	F09E8.7	Coding_transcript	0.0699545
WBGene00002975		lev-8	C35C5.5	Coding_transcript	0.135797
WBGene00002976		lev-9	T07H6.5	Coding_transcript	0.0440763
WBGene00002977		lev-10	Y105E8A.7	Coding_transcript	1.62963
WBGene00002978		lev-11	Y105E8B.1	Coding_transcript	21.395
WBGene00002979		lfe-2	C46H11.4	Coding_transcript	6.13578
WBGene00002980		lgg-1	C32D5.9	Coding_transcript	336.041
WBGene00002981		lgg-2	ZK593.6	Coding_transcript	108.206
WBGene00002982		lgg-3	B0336.8	Coding_transcript	86.8736
WBGene00002983		lgx-1	C54G7.3	Coding_transcript	0.10057
WBGene00002985		lig-1	C29A12.3	Coding_transcript	114.673
WBGene00002986		lig-4	C07H6.1	Coding_transcript	24.2704
WBGene00002987		lim-4	ZC64.4	Coding_transcript	0.0662244
WBGene00002988		lim-6	K03E6.1	Coding_transcript	0.987221
WBGene00002989		lim-7	C04F1.3	Coding_transcript	2.52826
WBGene00002990		lin-1	C37F5.1	Coding_transcript	0.281482
WBGene00002991		lin-2	F17E5.1	Coding_transcript	0.494726
WBGene00002992		lin-3	F36H1.4	Coding_transcript	40.6682
WBGene00002993		lin-4	F59G1.6	miRNA	0
WBGene00002994		lin-5	T09A5.10	Coding_transcript	130.364
WBGene00002996		lin-7	Y54G11A.10	Coding_transcript	34.9038
WBGene00002997		lin-8	B0454.1	Coding_transcript	13.4428
WBGene00002998		lin-9	ZK637.7	Coding_transcript	59.9481
WBGene00002999		lin-10	C09H6.2	Coding_transcript	5.29185
WBGene00003000		lin-11	ZC247.3	Coding_transcript	0.717736
WBGene00003001		lin-12	R107.8	Coding_transcript	1.36391
WBGene00003002		lin-13	C03B8.4	Coding_transcript	42.7888
WBGene00003003		lin-14	T25C12.1	Coding_transcript	0.274478
WBGene00003006		lin-17	Y71F9B.5	Coding_transcript	0.80914
WBGene00003007		lin-18	C16B8.1	Coding_transcript	0.328456
WBGene00003008		lin-22	Y54G2A.1	Coding_transcript	0.293924
WBGene00003009		lin-23	K10B2.1	Coding_transcript	82.3614
WBGene00003010		lin-24	B0001.1	Coding_transcript	89.0394
WBGene00003011		lin-25	F56H9.5	Coding_transcript	5.72839
WBGene00003012		lin-26	F18A1.2	Coding_transcript	62.1482
WBGene00003014		lin-28	F02E9.2	Coding_transcript	67.236
WBGene00003015		lin-29	W03C9.4	Coding_transcript	0.524335
WBGene00003017		lin-31	K10G6.1	Coding_transcript	0.335746
WBGene00003018		lin-32	T14F9.5	Coding_transcript	0.197963
WBGene00003019		lin-33	H32C10.2	Coding_transcript	2.44665
WBGene00003020		lin-35	C32F10.2	Coding_transcript	66.9593
WBGene00003021		lin-36	F44B9.6	Coding_transcript	66.3718
WBGene00003022		lin-37	ZK418.4	Coding_transcript	98.4067
WBGene00003024		lin-39	C07H6.7	Coding_transcript	2.16001
WBGene00003025		lin-40	T27C4.4	Coding_transcript	40.9799
WBGene00003026		lin-41	C12C8.3	Coding_transcript	101.347
WBGene00003029		lin-44	E01A2.3	Coding_transcript	0.569337
WBGene00003030		lin-45	Y73B6A.5	Coding_transcript	46.9632
WBGene00003031		lin-46	R186.4	Coding_transcript	0.130023
WBGene00003033		lin-48	F34D10.5	Coding_transcript	0.344604
WBGene00003034		lin-49	F42A9.2	Coding_transcript	39.245
WBGene00003035		lin-52	ZK632.13	Coding_transcript	92.359
WBGene00003036		lin-53	K07A1.12	Coding_transcript	294.257
WBGene00003037		lin-54	JC8.6	Coding_transcript	116.359
WBGene00003038		lin-56	ZK673.3	Coding_transcript	39.4708
WBGene00003039		mir-48	F56A12.3	miRNA	0
WBGene00003040		lin-59	T12F5.4	Coding_transcript	12.8603
WBGene00003041		lin-61	R06C7.7	Coding_transcript	62.8957
WBGene00003043		lip-1	C05B10.1	Coding_transcript	75.5489
WBGene00003044		lir-1	F18A1.3	Coding_transcript	55.4942
WBGene00003045		lir-2	F18A1.4	Coding_transcript	24.2202
WBGene00003046		lir-3	F37H8.1	Coding_transcript	3.75158
WBGene00003047		lis-1	T03F6.5	Coding_transcript	102.337
WBGene00003048		lit-1	W06F12.1	Coding_transcript	35.4836
WBGene00003052		lmn-1	DY3.2	Coding_transcript	215.234
WBGene00003053		lmp-1	C03B1.12	Coding_transcript	99.4281
WBGene00003055		lon-1	F48E8.1	Coding_transcript	1.07503
WBGene00003056		lon-2	C39E6.1	Coding_transcript	7.157
WBGene00003057		lon-3	ZK836.1	Coding_transcript	0.363556
WBGene00003058		lov-1	ZK945.9	Coding_transcript	0
WBGene00003059		lpd-2	C48E7.3	Coding_transcript	102.263
WBGene00003060		lpd-3	Y47G6A.23	Coding_transcript	9.28303
WBGene00003061		lpd-5	ZK973.10	Coding_transcript	151.668
WBGene00003062		lpd-6	K09H9.6	Coding_transcript	130.716
WBGene00003063		lpd-7	R13A5.12	Coding_transcript	169.817
WBGene00003064		lpd-8	R10H10.1	Coding_transcript	121.252
WBGene00003065		lpd-9	T21C9.5	Coding_transcript	135.348
WBGene00003066		lpl-1	ZC410.7	Coding_transcript	116.382
WBGene00003067		"	"	"	#DIV/0!
WBGene00003068		lrk-1	T27C10.6	Coding_transcript	3.23268
WBGene00003071		lrp-1	F29D11.1	Coding_transcript	0.385984
WBGene00003072		lrp-2	T21E3.3	Coding_transcript	1.44225
WBGene00003073		lars-1	R74.1	Coding_transcript	124.391
WBGene00003074		lars-2	ZK524.3	Coding_transcript	36.7165
WBGene00003075		lrx-1	T04H1.6	Coding_transcript	0.290146
WBGene00003076		lsm-1	F40F8.9	Coding_transcript	179.333
WBGene00003077		lsm-3	Y62E10A.12	Coding_transcript	78.3926
WBGene00003078		lsm-4	F32A5.7	Coding_transcript	24.8255
WBGene00003079		lsm-5	F28F8.3	Coding_transcript	46.9492
WBGene00003080		lsm-6	Y71G12B.14	Coding_transcript	66.3152
WBGene00003081		lsm-7	ZK593.7	Coding_transcript	127.215
WBGene00003082		lsm-8	Y73B6BL.32	Coding_transcript	203.752
WBGene00003083		lst-1	T22A3.3	Coding_transcript	109.697
WBGene00003084		lst-2	R160.7	Coding_transcript	9.00782
WBGene00003085		ccar-1	Y37A1B.1	Coding_transcript	155.774
WBGene00003086		lst-4	Y37A1B.2	Coding_transcript	114.327
WBGene00003087		lsy-2	F49H12.1	Coding_transcript	18.5883
WBGene00003088		lsy-6	C32C4.6	miRNA	0
WBGene00003089		ltd-1	K02C4.4	Coding_transcript	0.601585
WBGene00003090		lys-1	Y22F5A.4	Coding_transcript	2.66279
WBGene00003091		lys-2	Y22F5A.5	Coding_transcript	0.88097
WBGene00003092		lys-3	Y22F5A.6	Coding_transcript	0.0647921
WBGene00003093		lys-4	F58B3.1	Coding_transcript	0.467678
WBGene00003094		lys-5	F58B3.2	Coding_transcript	0
WBGene00003095		lys-6	F58B3.3	Coding_transcript	0.0625814
WBGene00003096		lys-7	C02A12.4	Coding_transcript	3.34553
WBGene00003097		lys-8	C17G10.5	Coding_transcript	3.1188
WBGene00003098		lys-9	C54C8.6	Coding_transcript	0.0196112
WBGene00003099		lys-10	F17E9.11	Coding_transcript	0.0571569
WBGene00003100		mab-3	Y53C12B.5	Coding_transcript	0.192794
WBGene00003102		mab-5	C08C3.3	Coding_transcript	0.178229
WBGene00003104		mab-7	ZC13.4	Coding_transcript	0.180695
WBGene00003106		mab-9	T27A1.6	Coding_transcript	0.023208
WBGene00003107		mab-10	R166.1	Coding_transcript	2.35747
WBGene00003111		mab-20	Y71G12B.20	Coding_transcript	11.5861
WBGene00003112		mab-21	F35G12.6	Coding_transcript	0.272559
WBGene00003114		mab-23	C32C4.5	Coding_transcript	0
[truncated: 44,780 more rows]

## Sheet: up-regulated in endu-2(lf)
Gene ID	Base mean	log2(FC)_endu-2(tm4977) vs.N2	StdErr	Wald-Stats	P-value	P-adj
WBGene00019858	568.396	4.35598	0.259064	16.8143	1.918e-63	1.89115e-59
WBGene00017498	534.604	3.66074	0.255436	14.3313	1.39429e-46	4.58258e-43
WBGene00017501	810.451	3.48535	0.228173	15.275	1.12176e-52	5.53027e-49
WBGene00004423	7054.44	2.67328	0.227836	11.7333	8.59943e-32	2.11976e-28
WBGene00017714	160.731	2.57711	0.305129	8.44597	3.01535e-17	2.12367e-14
WBGene00018877	225.171	2.57195	0.299529	8.58664	8.95521e-18	7.3582e-15
WBGene00235295	99.1966	2.5181	0.333563	7.5491	4.38267e-14	1.53373e-11
WBGene00021439	67.8317	2.47286	0.35968	6.87516	6.19184e-12	1.24595e-09
WBGene00003091	151.947	2.46587	0.305627	8.06822	7.13289e-16	3.51651e-13
WBGene00023407	208.064	2.44899	0.304151	8.05186	8.15421e-16	3.65457e-13
WBGene00020674	297.439	2.4359	0.285957	8.51843	1.61734e-17	1.22669e-14
WBGene00013855	81.1812	2.42895	0.347195	6.99593	2.63513e-12	5.77386e-10
WBGene00194713	38.0186	2.39695	0.378263	6.33673	2.34686e-10	3.61562e-08
WBGene00006650	128.823	2.37134	0.338001	7.01578	2.28671e-12	5.22233e-10
WBGene00009106	182.141	2.37078	0.293202	8.08585	6.17308e-16	3.2035e-13
WBGene00001772	170.825	2.3295	0.293584	7.93471	2.10991e-15	8.32147e-13
WBGene00018237	156.751	2.31795	0.307202	7.54534	4.51099e-14	1.53373e-11
WBGene00000998	169.214	2.30185	0.291742	7.89001	3.02159e-15	1.14588e-12
WBGene00044798	74.677	2.27919	0.359667	6.33695	2.34362e-10	3.61562e-08
WBGene00009394	408.964	2.27121	0.269358	8.43195	3.3996e-17	2.23467e-14
WBGene00019619	115.55	2.19825	0.328411	6.69358	2.17774e-11	3.97639e-09
WBGene00010541	60.9625	2.19522	0.359552	6.10542	1.02531e-09	1.40411e-07
WBGene00013835	55.3892	2.18423	0.36696	5.95222	2.64529e-09	3.43191e-07
WBGene00000218	417.268	2.18184	0.241322	9.04121	1.54946e-19	1.52777e-16
WBGene00002269	304.024	2.18026	0.273544	7.97042	1.5813e-15	6.77898e-13
WBGene00022705	152.803	2.13909	0.300311	7.12292	1.05664e-12	2.7417e-10
WBGene00003995	48.752	2.0632	0.369035	5.5908	2.26031e-08	2.2976e-06
WBGene00010440	3656.49	2.05843	0.198458	10.3721	3.32085e-25	6.54871e-22
WBGene00004370	920.64	2.04676	0.228498	8.95742	3.3235e-19	2.97907e-16
WBGene00000213	52.5055	2.04226	0.367388	5.55887	2.71523e-08	2.70426e-06
WBGene00044213	301.071	2.04115	0.270798	7.53754	4.78926e-14	1.57407e-11
WBGene00012664	115.088	2.0375	0.331345	6.14916	7.78921e-10	1.12944e-07
WBGene00013514	57.1124	2.03594	0.363211	5.6054	2.07773e-08	2.134e-06
WBGene00009895	50.6237	2.03027	0.374241	5.42504	5.79415e-08	5.10092e-06
WBGene00003090	333.379	2.01761	0.250339	8.05951	7.65989e-16	3.5965e-13
WBGene00013644	214.937	2.01737	0.279603	7.21511	5.38901e-13	1.47599e-10
WBGene00008654	56.4229	2.00154	0.36065	5.5498	2.85992e-08	2.79196e-06
WBGene00000214	851.411	1.99096	0.215181	9.25248	2.19336e-20	2.70331e-17
WBGene00009430	73.051	1.99025	0.369549	5.38562	7.21947e-08	6.18991e-06
WBGene00007867	38.8169	1.96184	0.376015	5.21746	1.81398e-07	1.36533e-05
WBGene00017329	27.1215	1.96109	0.378574	5.1802	2.21643e-07	1.59518e-05
WBGene00044737	287.605	1.95518	0.263863	7.40983	1.26461e-13	3.89658e-11
WBGene00014252	95.607	1.94824	0.334476	5.82476	5.71931e-09	6.87713e-07
WBGene00000219	567.199	1.94243	0.239563	8.10825	5.13544e-16	2.81308e-13
WBGene00000535	440.934	1.92747	0.281868	6.83821	8.01888e-12	1.55032e-09
WBGene00012592	473.526	1.92731	0.260474	7.39925	1.36961e-13	4.09222e-11
WBGene00007331	224.195	1.92612	0.274645	7.01313	2.33045e-12	5.22233e-10
WBGene00011571	170.035	1.92198	0.289517	6.63857	3.16747e-11	5.67841e-09
WBGene00016274	66.9771	1.92029	0.359476	5.34192	9.19696e-08	7.62034e-06
WBGene00006929	4891.37	1.9139	0.204476	9.36006	7.96925e-21	1.12253e-17
WBGene00010067	36.6622	1.90971	0.376294	5.07505	3.8739e-07	2.59841e-05
WBGene00015933	68.1576	1.9058	0.358577	5.31491	1.06712e-07	8.69574e-06
WBGene00002272	105.66	1.89775	0.329653	5.75682	8.57128e-09	9.71412e-07
WBGene00000216	575.864	1.89704	0.231216	8.20464	2.31277e-16	1.34141e-13
WBGene00003546	78.3464	1.8829	0.339266	5.54993	2.85787e-08	2.79196e-06
WBGene00021325	85.0001	1.88186	0.344815	5.45759	4.8265e-08	4.36599e-06
WBGene00021872	110.196	1.87714	0.322928	5.81288	6.14076e-09	7.29493e-07
WBGene00015197	56.3027	1.8676	0.361967	5.15959	2.4749e-07	1.74304e-05
WBGene00006926	10297.3	1.85472	0.187907	9.87041	5.59353e-23	9.19203e-20
WBGene00009215	60.7385	1.8495	0.355513	5.20234	1.9679e-07	1.45891e-05
WBGene00021322	86.1445	1.83473	0.337276	5.43984	5.33277e-08	4.7801e-06
WBGene00006930	11193.7	1.83189	0.199399	9.18708	4.03641e-20	4.42211e-17
WBGene00010793	133.453	1.81312	0.313093	5.791	6.99701e-09	8.21316e-07
WBGene00018602	164.798	1.811	0.305561	5.9268	3.08899e-09	3.95551e-07
WBGene00000845	57.5048	1.80946	0.363483	4.97811	6.42075e-07	4.05824e-05
WBGene00010204	683.16	1.809	0.272911	6.62855	3.39007e-11	5.96895e-09
WBGene00010605	242.802	1.80285	0.264599	6.81354	9.52242e-12	1.77153e-09
WBGene00001394	833.228	1.80162	0.226931	7.93906	2.03723e-15	8.32147e-13
WBGene00008572	103.809	1.79749	0.320305	5.61182	2.0021e-08	2.10007e-06
WBGene00009408	47.9679	1.79229	0.366077	4.89594	9.78348e-07	5.7786e-05
WBGene00043067	55.4736	1.78975	0.360011	4.97136	6.64854e-07	4.14903e-05
WBGene00022431	71.7518	1.78297	0.34749	5.13102	2.88181e-07	1.98704e-05
WBGene00007146	90.5485	1.77044	0.333615	5.30683	1.11548e-07	8.90897e-06
WBGene00001758	140.438	1.76938	0.343844	5.14587	2.66286e-07	1.849e-05
WBGene00004993	72.121	1.75434	0.347436	5.04939	4.43219e-07	2.89413e-05
WBGene00004999	424.531	1.75416	0.240046	7.30758	2.71991e-13	7.88775e-11
WBGene00019261	89.7609	1.75364	0.339772	5.16124	2.4532e-07	1.74018e-05
WBGene00000370	1377.56	1.74629	0.222398	7.85208	4.09195e-15	1.49432e-12
WBGene00006942	1805.26	1.73371	0.207961	8.33671	7.63859e-17	4.70728e-14
WBGene00020134	175.881	1.73063	0.293809	5.89031	3.85461e-09	4.81094e-07
WBGene00004988	127.5	1.72974	0.312779	5.53023	3.19806e-08	3.00313e-06
WBGene00010049	111.512	1.71602	0.323753	5.30039	1.15554e-07	9.11488e-06
WBGene00020662	298.953	1.71421	0.26358	6.50357	7.84342e-11	1.33864e-08
WBGene00013013	33.0952	1.71209	0.378336	4.52532	6.0303e-06	0.000285859
WBGene00018343	54.6369	1.70072	0.371985	4.57203	4.83025e-06	0.000238131
WBGene00016893	167.305	1.6912	0.318733	5.30603	1.1204e-07	8.90897e-06
WBGene00044696	77.8859	1.68743	0.341413	4.94249	7.71301e-07	4.78303e-05
WBGene00012176	41.3523	1.68314	0.375709	4.4799	7.46766e-06	0.000340885
WBGene00003096	285.372	1.68056	0.267071	6.29255	3.12285e-10	4.66535e-08
WBGene00014000	79.2749	1.67781	0.345187	4.86057	1.17049e-06	6.78883e-05
WBGene00016862	304.205	1.67774	0.291164	5.76217	8.30375e-09	9.52034e-07
WBGene00010491	632.847	1.67472	0.257531	6.50298	7.87437e-11	1.33864e-08
WBGene00000984	115.262	1.67298	0.318198	5.25768	1.45884e-07	1.11505e-05
WBGene00001170	251.177	1.66513	0.263636	6.31602	2.68377e-10	4.07108e-08
WBGene00008862	154.171	1.66228	0.292006	5.69264	1.25089e-08	1.34063e-06
WBGene00009434	2307.2	1.66079	0.234423	7.08457	1.39473e-12	3.35417e-10
WBGene00019780	105.713	1.65692	0.323853	5.11625	3.11664e-07	2.13403e-05
WBGene00008220	38.7104	1.65299	0.374917	4.40896	1.03867e-05	0.000449179
WBGene00010901	57.9759	1.65188	0.357897	4.61552	3.92105e-06	0.000196459
WBGene00044220	43.1199	1.64905	0.369478	4.46318	8.07503e-06	0.000361908
WBGene00007807	39.6455	1.64658	0.37278	4.41703	1.00068e-05	0.000438522
WBGene00164968	182.318	1.6439	0.286739	5.73308	9.8621e-09	1.08045e-06
WBGene00007112	27.3294	1.63344	0.378949	4.31045	1.62926e-05	0.000655694
WBGene00011979	147.315	1.62739	0.294691	5.52235	3.34494e-08	3.11143e-06
WBGene00004990	397.296	1.62481	0.251396	6.46318	1.02526e-10	1.71142e-08
WBGene00194674	143.485	1.61505	0.341159	4.73402	2.20114e-06	0.000118597
WBGene00004779	29.7105	1.61505	0.378902	4.26246	2.0219e-05	0.000775717
WBGene00003097	275.659	1.60768	0.280239	5.73681	9.6478e-09	1.07844e-06
WBGene00004776	60.6241	1.60629	0.357518	4.4929	7.026e-06	0.000322216
WBGene00020369	74.2775	1.60181	0.35564	4.50402	6.66804e-06	0.000310127
WBGene00014253	73.8603	1.59694	0.351734	4.54018	5.6205e-06	0.000271658
WBGene00011752	123.747	1.58955	0.306661	5.18341	2.1787e-07	1.59126e-05
WBGene00001063	106.406	1.58509	0.341219	4.64536	3.39481e-06	0.000172541
WBGene00007675	790.43	1.57902	0.227424	6.94307	3.83682e-12	8.04917e-10
WBGene00011856	208.905	1.57885	0.291271	5.42055	5.94157e-08	5.18442e-06
WBGene00018838	61.9384	1.57756	0.350921	4.49548	6.9413e-06	0.00032084
WBGene00003386	39.0707	1.56998	0.375084	4.18568	2.84312e-05	0.00104993
WBGene00019248	28.4403	1.56985	0.378915	4.14302	3.42755e-05	0.00122448
WBGene00010135	51.3087	1.55637	0.373879	4.16275	3.14433e-05	0.00113564
WBGene00002258	700.388	1.55459	0.221601	7.01529	2.29473e-12	5.22233e-10
WBGene00017964	70.9602	1.54543	0.349471	4.42222	9.76939e-06	0.000430028
WBGene00009396	59.193	1.54531	0.355512	4.34673	1.38182e-05	0.000565995
WBGene00017591	76.1513	1.53981	0.352646	4.36644	1.26285e-05	0.00052539
WBGene00020393	48.9885	1.53268	0.374249	4.09534	4.21554e-05	0.00146874
WBGene00006915	131.156	1.52706	0.301249	5.06911	3.99689e-07	2.65678e-05
WBGene00019803	30.7623	1.50919	0.378277	3.98966	6.6169e-05	0.00214193
WBGene00017726	31.1497	1.50891	0.378196	3.98975	6.61427e-05	0.00214193
WBGene00022674	24.8628	1.5082	0.378131	3.98857	6.64738e-05	0.00214193
WBGene00014150	186.693	1.50642	0.283582	5.31212	1.08358e-07	8.75743e-06
WBGene00021981	27.673	1.50519	0.37893	3.97221	7.12084e-05	0.00226772
WBGene00000786	803.425	1.50483	0.220467	6.82564	8.75318e-12	1.65974e-09
WBGene00020158	111.099	1.49462	0.312	4.79044	1.66419e-06	9.27055e-05
WBGene00015280	61.7647	1.48355	0.355763	4.17004	3.0454e-05	0.00110803
WBGene00020135	350.621	1.48313	0.243957	6.07947	1.2058e-09	1.60664e-07
WBGene00010407	394.077	1.47721	0.237625	6.21655	5.08218e-10	7.47915e-08
WBGene00016594	280.924	1.47646	0.30519	4.83785	1.31252e-06	7.35309e-05
WBGene00001398	154.959	1.47252	0.294546	4.99929	5.75403e-07	3.66031e-05
WBGene00000217	634.366	1.47243	0.242148	6.08068	1.19671e-09	1.60664e-07
WBGene00012134	27.1929	1.47101	0.378963	3.88169	0.000103735	0.00305321
WBGene00018951	65.0023	1.4689	0.356585	4.11935	3.79942e-05	0.00133318
WBGene00003497	295.278	1.46783	0.254314	5.7717	7.84741e-09	9.10299e-07
WBGene00010050	84.1513	1.46693	0.334372	4.38714	1.14851e-05	0.000492361
WBGene00013415	103.292	1.46098	0.316112	4.62172	3.80571e-06	0.000192432
WBGene00003242	567.879	1.45476	0.27577	5.27525	1.32572e-07	1.02926e-05
WBGene00044488	30.9865	1.45306	0.378089	3.84317	0.000121455	0.00349996
WBGene00021050	452.913	1.43758	0.308073	4.66634	3.0661e-06	0.000159115
WBGene00022497	205.755	1.43705	0.291049	4.93749	7.91362e-07	4.87437e-05
WBGene00020563	96.4973	1.43392	0.321924	4.45424	8.41917e-06	0.000375321
WBGene00007765	34.9992	1.43314	0.377778	3.79361	0.000148475	0.00410073
WBGene00000273	396.44	1.43213	0.314247	4.55734	5.18057e-06	0.000254131
WBGene00015573	29.9264	1.43131	0.377689	3.78966	0.000150854	0.0041548
WBGene00001501	172.52	1.42904	0.29458	4.85111	1.22774e-06	6.95719e-05
WBGene00011059	778.856	1.42409	0.223114	6.38279	1.73894e-10	2.81082e-08
WBGene00012782	95.9844	1.42094	0.325308	4.36798	1.25401e-05	0.00052392
WBGene00001169	5984.47	1.41074	0.190251	7.41517	1.21473e-13	3.86363e-11
WBGene00003738	531.59	1.40999	0.251375	5.6091	2.03384e-08	2.11091e-06
WBGene00003893	2191.23	1.40638	0.271424	5.1815	2.2011e-07	1.59518e-05
WBGene00001397	27.8077	1.40602	0.378963	3.71018	0.000207109	0.00519617
WBGene00006513	92.7778	1.40213	0.337109	4.15927	3.1927e-05	0.00114662
WBGene00021114	1380.44	1.40055	0.195455	7.16559	7.74546e-13	2.06406e-10
WBGene00008010	23.9291	1.40023	0.377904	3.70525	0.000211186	0.00524902
WBGene00009884	33.7946	1.39898	0.378959	3.69165	0.000222805	0.00546481
WBGene00009796	39.9312	1.39669	0.37187	3.75584	0.000172761	0.00464149
WBGene00003956	64.6232	1.39297	0.356359	3.90889	9.27211e-05	0.00276203
WBGene00009412	42.8895	1.39147	0.371808	3.74245	0.000182237	0.00479723
WBGene00015660	23.9036	1.38956	0.369946	3.75613	0.000172563	0.00464149
WBGene00008980	353.982	1.38715	0.269245	5.15199	2.57734e-07	1.80231e-05
WBGene00007041	52.3366	1.38605	0.359474	3.85578	0.000115362	0.00335536
WBGene00008390	112.9	1.38354	0.359255	3.85113	0.000117572	0.0033996
WBGene00012239	322.843	1.37556	0.321318	4.28099	1.86062e-05	0.000730905
WBGene00007153	102.939	1.37533	0.319335	4.30684	1.65607e-05	0.000663774
WBGene00002018	52.6673	1.37467	0.375773	3.65825	0.000253947	0.00589156
WBGene00021048	207.752	1.37394	0.274178	5.01112	5.41146e-07	3.51033e-05
WBGene00001263	2472.2	1.37371	0.193343	7.10503	1.20295e-12	2.96526e-10
WBGene00002280	3095.75	1.37176	0.189428	7.24158	4.4348e-13	1.24935e-10
WBGene00017691	328.402	1.3701	0.254773	5.37772	7.54347e-08	6.36267e-06
WBGene00016419	83.8482	1.36749	0.368166	3.71433	0.000203746	0.00513244
WBGene00000215	257.624	1.36491	0.28655	4.76327	1.90482e-06	0.000104342
WBGene00015890	25.4215	1.35349	0.377505	3.58536	0.000336616	0.00744177
WBGene00007899	75.8311	1.34864	0.342441	3.93832	8.20553e-05	0.00249611
WBGene00008191	132.831	1.34649	0.313076	4.30084	1.70151e-05	0.000676642
WBGene00013784	29.631	1.34546	0.378527	3.55448	0.000378734	0.00814854
WBGene00007479	91.4932	1.34449	0.331186	4.05963	4.91506e-05	0.00168859
WBGene00010740	26.9893	1.338	0.378831	3.5319	0.00041258	0.00863703
WBGene00006585	105.125	1.33653	0.348559	3.83445	0.000125844	0.00358619
WBGene00013965	97.8876	1.33626	0.330435	4.04392	5.25643e-05	0.00179337
WBGene00012407	78.0921	1.33482	0.336299	3.96914	7.21312e-05	0.00228686
WBGene00006656	286.687	1.33239	0.254431	5.23674	1.63436e-07	1.2396e-05
WBGene00011474	304.078	1.32901	0.3039	4.37319	1.22443e-05	0.00051374
WBGene00002271	99.7451	1.32839	0.320701	4.14215	3.44072e-05	0.00122475
WBGene00006759	387.45	1.32805	0.238328	5.57238	2.51286e-08	2.52825e-06
WBGene00014090	529.617	1.32238	0.249625	5.29745	1.17429e-07	9.18929e-06
WBGene00012140	225.024	1.32187	0.307378	4.30048	1.70432e-05	0.000676642
WBGene00009867	47.7335	1.31444	0.364094	3.61018	0.00030598	0.00693555
WBGene00044301	25.307	1.31407	0.378526	3.47154	0.000517477	0.0102063
WBGene00013642	30.45	1.31091	0.378928	3.45952	0.000541144	0.0105867
WBGene00000803	2048.76	1.3093	0.191004	6.85485	7.13866e-12	1.40774e-09
WBGene00022642	92.6429	1.30921	0.326698	4.00739	6.13932e-05	0.00203189
WBGene00016332	39.4627	1.30439	0.375432	3.47436	0.000512074	0.0101387
WBGene00012253	180.662	1.29985	0.27785	4.67824	2.89347e-06	0.00015095
WBGene00016359	50.937	1.29746	0.366323	3.54184	0.00039734	0.00839905
WBGene00017419	3875.53	1.29613	0.23612	5.48928	4.03568e-08	3.71886e-06
WBGene00077531	34.4264	1.29572	0.377455	3.43278	0.000597421	0.011438
WBGene00012747	50.0473	1.29545	0.361111	3.58742	0.000333972	0.00739992
WBGene00020581	1923.88	1.29505	0.187518	6.90625	4.97616e-12	1.02219e-09
WBGene00004130	349.609	1.29088	0.258181	4.99992	5.73552e-07	3.66031e-05
WBGene00003754	69.9866	1.29043	0.35269	3.65883	0.000253373	0.00589156
WBGene00004944	27.8328	1.28928	0.378729	3.40423	0.00066352	0.0124142
WBGene00019987	1433.27	1.28916	0.202736	6.35881	2.03325e-10	3.23352e-08
WBGene00255426	145.905	1.28537	0.295726	4.34648	1.38342e-05	0.000565995
WBGene00017892	103.481	1.28293	0.318149	4.03249	5.5188e-05	0.00186354
WBGene00006925	2147.73	1.27905	0.237149	5.39345	6.91171e-08	5.97802e-06
WBGene00009877	26.0055	1.27656	0.378963	3.36856	0.000755633	0.0137211
WBGene00021152	37.4719	1.27638	0.373675	3.41574	0.000636098	0.0120614
WBGene00012158	1637.42	1.2752	0.197375	6.46081	1.04143e-10	1.71142e-08
WBGene00003474	141.03	1.27442	0.305212	4.17551	2.97315e-05	0.00109385
WBGene00022252	316.05	1.27357	0.249382	5.10689	3.27501e-07	2.22701e-05
WBGene00019017	137.103	1.27289	0.342721	3.71407	0.00020395	0.00513244
WBGene00020507	2985.35	1.27288	0.182091	6.99033	2.74249e-12	5.87847e-10
WBGene00009259	131.243	1.27259	0.302936	4.20084	2.65927e-05	0.00098945
WBGene00022706	129.865	1.2718	0.32061	3.96682	7.28393e-05	0.00230191
WBGene00008194	94.0647	1.26759	0.323507	3.91829	8.918e-05	0.00268084
WBGene00016468	25.0556	1.2644	0.37892	3.33684	0.000847361	0.0147312
WBGene00019047	49.1984	1.258	0.362476	3.47058	0.000519328	0.0102207
WBGene00016210	231.089	1.25797	0.299915	4.19443	2.73553e-05	0.001014
WBGene00022418	271.326	1.25644	0.26425	4.75472	1.98719e-06	0.000108252
WBGene00008111	79.9085	1.25526	0.340098	3.69087	0.000223491	0.00546805
WBGene00016721	38.6966	1.25172	0.375022	3.33773	0.000844662	0.0147144
WBGene00002273	69.7484	1.25027	0.348122	3.59148	0.000328806	0.00730187
WBGene00013284	103.775	1.24874	0.328595	3.80024	0.000144558	0.00401504
WBGene00011105	67.9063	1.24791	0.344599	3.62133	0.000293088	0.00668946
WBGene00001425	1333.44	1.2474	0.203437	6.13161	8.69962e-10	1.21935e-07
WBGene00022816	170.81	1.24677	0.309164	4.0327	5.51388e-05	0.00186354
WBGene00010822	32.0604	1.23837	0.377204	3.28301	0.00102703	0.0168495
WBGene00001564	357.882	1.23326	0.314452	3.92193	8.78415e-05	0.00264868
WBGene00003579	165.374	1.23124	0.283134	4.3486	1.37007e-05	0.000565881
WBGene00022298	179.958	1.22816	0.277337	4.42842	9.49261e-06	0.000419718
WBGene00044728	58.2463	1.22789	0.360695	3.40423	0.000663514	0.0124142
WBGene00017123	97.0785	1.22775	0.334652	3.66873	0.00024376	0.00574994
WBGene00016266	40.2435	1.22562	0.378121	3.24134	0.00118971	0.0183289
WBGene00009447	36.6857	1.22509	0.377509	3.24519	0.00117374	0.0181496
WBGene00001560	232.633	1.22289	0.264977	4.6151	3.92909e-06	0.000196459
WBGene00022801	249.133	1.22245	0.260675	4.68957	2.73783e-06	0.000143591
WBGene00001475	100.662	1.22243	0.326384	3.74536	0.000180138	0.00477463
WBGene00000545	839.858	1.22081	0.217229	5.61994	1.91022e-08	2.02524e-06
WBGene00013416	158.009	1.21991	0.287906	4.23717	2.2635e-05	0.000855099
WBGene00014141	180.558	1.21977	0.29876	4.08278	4.44997e-05	0.00153953
WBGene00007919	40.473	1.21943	0.372532	3.27336	0.00106276	0.0171502
WBGene00012892	40.7565	1.21837	0.374436	3.25388	0.00113841	0.0178221
WBGene00008515	71.777	1.21696	0.339643	3.58307	0.000339584	0.00747388
WBGene00003473	29.1369	1.21459	0.378845	3.20602	0.00134584	0.019747
WBGene00018242	40.7991	1.21001	0.375027	3.22646	0.00125331	0.0187806
WBGene00004311	92.3208	1.20595	0.327716	3.67986	0.000233366	0.00557139
WBGene00012185	50.8824	1.20339	0.378934	3.17571	0.00149468	0.0213588
WBGene00044770	65.3602	1.20006	0.350614	3.42273	0.000619948	0.0118006
WBGene00016072	122.021	1.19653	0.3033	3.94502	7.97918e-05	0.00244331
WBGene00001843	73.5747	1.19197	0.364728	3.26811	0.00108268	0.0173298
WBGene00010994	27.1156	1.1916	0.378743	3.14621	0.00165403	0.0228095
WBGene00007847	1048.18	1.19107	0.201099	5.92278	3.16541e-09	4.00141e-07
WBGene00018405	228.179	1.18732	0.263289	4.50956	6.49622e-06	0.000303568
WBGene00003680	52.956	1.18716	0.358521	3.31128	0.000928705	0.0157608
WBGene00011102	59.0841	1.18674	0.36115	3.286	0.00101622	0.0167557
WBGene00013860	70.153	1.18136	0.340805	3.46639	0.000527491	0.0103607
WBGene00016343	102.27	1.17923	0.3153	3.74003	0.000184002	0.00480659
WBGene00002248	516.541	1.17894	0.242817	4.85529	1.20213e-06	6.93157e-05
WBGene00004212	151.233	1.17864	0.293802	4.01167	6.02896e-05	0.00200829
WBGene00010648	446.647	1.17605	0.249489	4.71384	2.43093e-06	0.000129562
WBGene00018837	242.86	1.17495	0.261401	4.4948	6.96346e-06	0.00032084
WBGene00003515	394.961	1.17487	0.238331	4.92958	8.24056e-07	4.95438e-05
WBGene00012228	82.3029	1.17119	0.332093	3.5267	0.000420769	0.00869765
WBGene00012202	28.7652	1.17097	0.37815	3.09658	0.00195768	0.0256345
WBGene00016506	113.317	1.16989	0.312739	3.74081	0.000183429	0.00480659
WBGene00009247	65.9607	1.16752	0.34474	3.38667	0.000707464	0.0130142
WBGene00006927	2221.19	1.16649	0.212785	5.48199	4.2056e-08	3.83956e-06
WBGene00014761	28.3375	1.16423	0.378926	3.07246	0.00212302	0.0268035
WBGene00003577	71.0068	1.16227	0.341035	3.40808	0.000654212	0.0122867
WBGene00017127	64.7152	1.16147	0.34616	3.3553	0.000792785	0.0141354
WBGene00219571	24.6215	1.16139	0.377474	3.07674	0.00209276	0.0267288
WBGene00022644	85.2601	1.1597	0.336457	3.44681	0.000567253	0.0109669
WBGene00020330	28.1141	1.15491	0.378936	3.04778	0.00230535	0.0280281
WBGene00004057	237.602	1.15281	0.276621	4.16747	3.07997e-05	0.00111649
WBGene00008486	40.8682	1.15227	0.369315	3.12001	0.00180844	0.024393
WBGene00219728	60.3867	1.15223	0.364262	3.16319	0.00156048	0.0219168
WBGene00015740	43.5162	1.15102	0.368363	3.12469	0.00177994	0.0241074
WBGene00016006	293.369	1.15012	0.268877	4.2775	1.89e-05	0.000739034
WBGene00014001	73.2135	1.14805	0.353398	3.2486	0.00115974	0.018008
WBGene00021693	91.6443	1.14684	0.333357	3.44028	0.000581103	0.011169
WBGene00000991	147.012	1.14607	0.308584	3.71395	0.000204048	0.00513244
WBGene00000652	109.456	1.14575	0.318481	3.59756	0.000321216	0.00721456
WBGene00020736	44.6249	1.1457	0.370221	3.09465	0.00197048	0.0257337
WBGene00018787	32.7879	1.14327	0.37663	3.03554	0.00240107	0.0289774
WBGene00004237	68.6038	1.14323	0.357311	3.19955	0.00137642	0.0200465
WBGene00018860	84.6457	1.14249	0.33661	3.39411	0.000688531	0.0127133
WBGene00077443	122.319	1.14182	0.303608	3.76086	0.000169332	0.00459948
WBGene00013639	112.536	1.1396	0.309343	3.68395	0.00022965	0.00549599
WBGene00003887	172.099	1.13896	0.287756	3.95809	7.55522e-05	0.00234998
WBGene00004131	377.177	1.13429	0.243585	4.65666	3.21374e-06	0.000165478
WBGene00001210	45.0619	1.12973	0.370197	3.05169	0.00227557	0.0277885
WBGene00016289	187.177	1.12971	0.276898	4.07987	4.50611e-05	0.0015535
WBGene00010769	86.6516	1.12892	0.336786	3.35204	0.000802198	0.0142517
WBGene00020230	222.606	1.12479	0.278054	4.04524	5.22687e-05	0.00178948
WBGene00022653	42.0358	1.12402	0.373779	3.00718	0.0026368	0.0306819
WBGene00006411	121.492	1.12373	0.319211	3.52033	0.000431018	0.00883542
WBGene00022781	200.767	1.12251	0.306256	3.66527	0.000247076	0.0058004
WBGene00007309	159.711	1.12232	0.284348	3.947	7.91369e-05	0.00243841
WBGene00005002	183.84	1.12221	0.28004	4.00733	6.14101e-05	0.00203189
WBGene00019617	127.053	1.12173	0.316165	3.54793	0.000388265	0.00828636
WBGene00008669	70.6207	1.12157	0.342179	3.27772	0.00104649	0.0170271
WBGene00009225	64.0152	1.12131	0.349947	3.20423	0.00135423	0.0198406
WBGene00002267	262.091	1.11984	0.284177	3.94064	8.12633e-05	0.00248067
WBGene00019682	179.398	1.11952	0.278623	4.01802	5.86883e-05	0.00196158
WBGene00019914	65.6791	1.11896	0.346669	3.22775	0.00124768	0.0187246
WBGene00021343	62.7739	1.11637	0.347576	3.21188	0.00131872	0.0195233
WBGene00016997	102.899	1.11422	0.316962	3.5153	0.00043926	0.00892256
WBGene00019895	789.331	1.11001	0.206591	5.373	7.74357e-08	6.47047e-06
WBGene00003773	51.2644	1.1096	0.364863	3.04114	0.00235682	0.0284972
WBGene00003828	180.193	1.10816	0.300301	3.69018	0.000224095	0.00546925
WBGene00004986	85.2858	1.10653	0.334966	3.30341	0.000955154	0.0160714
WBGene00015683	37.5524	1.10556	0.375482	2.94438	0.00323601	0.0351787
WBGene00003934	1240.91	1.10445	0.265564	4.15889	3.19796e-05	0.00114662
WBGene00012615	459.776	1.10428	0.276915	3.98779	6.66912e-05	0.00214194
WBGene00012339	43.1758	1.10348	0.367648	3.00146	0.00268692	0.0311317
WBGene00013654	66.5423	1.10332	0.361381	3.05307	0.00226515	0.0277446
WBGene00006754	942.987	1.10263	0.212454	5.18997	2.10325e-07	1.54761e-05
WBGene00023069	69.7496	1.10262	0.355121	3.10492	0.0019033	0.0251562
WBGene00000277	192.898	1.10114	0.319029	3.45154	0.000557398	0.0108401
WBGene00007419	1240.86	1.10008	0.204568	5.37756	7.55002e-08	6.36267e-06
WBGene00019478	124.643	1.09952	0.312487	3.5186	0.000433825	0.00885947
WBGene00007336	25.2966	1.09904	0.378898	2.90062	0.00372431	0.0383637
WBGene00022555	41.5749	1.09807	0.368977	2.97599	0.00292043	0.0327085
WBGene00008735	290.505	1.09293	0.249694	4.37707	1.20286e-05	0.000506847
WBGene00004218	61.2952	1.09241	0.351623	3.10678	0.00189138	0.0250781
WBGene00010221	420.487	1.09164	0.264766	4.12304	3.73903e-05	0.00132139
WBGene00020867	419.353	1.09078	0.234809	4.64541	3.39407e-06	0.000172541
WBGene00022848	75.8938	1.09068	0.340809	3.20027	0.00137301	0.0200264
WBGene00002282	61.2941	1.09032	0.357531	3.04959	0.00229155	0.0279292
WBGene00009342	7846.98	1.08888	0.189855	5.73529	9.73439e-09	1.07844e-06
WBGene00002131	1487.27	1.08838	0.196516	5.53838	3.05291e-08	2.89971e-06
WBGene00004987	22.2872	1.08649	0.376957	2.88227	0.00394822	0.0400097
WBGene00007939	114.754	1.08608	0.307917	3.52718	0.000420006	0.00869765
WBGene00011330	118.729	1.08608	0.314133	3.45738	0.000545452	0.0106498
WBGene00018647	59.2439	1.08587	0.352846	3.07745	0.00208781	0.0267001
WBGene00016957	102.463	1.08175	0.334746	3.23154	0.00123123	0.0186769
WBGene00009318	39.7395	1.08131	0.371164	2.91329	0.0035764	0.037689
WBGene00000831	75.2041	1.08107	0.34063	3.17374	0.0015049	0.0213808
WBGene00008353	281.674	1.07984	0.249558	4.32701	1.51148e-05	0.000610787
WBGene00011774	168.574	1.07792	0.286986	3.75599	0.000172658	0.00464149
WBGene00020837	37.3022	1.0757	0.372013	2.89156	0.00383336	0.0390867
WBGene00017578	114.473	1.07134	0.30709	3.48869	0.000485391	0.00970782
WBGene00019832	68.5156	1.071	0.35709	2.99925	0.00270646	0.0312681
WBGene00008273	56.6042	1.06964	0.354149	3.02031	0.00252516	0.0298728
WBGene00000779	216.454	1.0671	0.327347	3.25985	0.00111471	0.0175777
WBGene00012570	24.9966	1.06382	0.378962	2.80718	0.00499767	0.046688
WBGene00004313	2866.76	1.06342	0.217244	4.89507	9.82702e-07	5.7786e-05
WBGene00015936	32.6843	1.06286	0.37589	2.82757	0.00469023	0.0447251
WBGene00010336	44.6011	1.06174	0.366681	2.89554	0.00378503	0.0387543
WBGene00219304	67.501	1.06161	0.351057	3.02404	0.0024942	0.0297184
WBGene00005638	36.2807	1.05975	0.375892	2.8193	0.00481278	0.0454106
WBGene00011124	4017.64	1.05854	0.203231	5.20854	1.9033e-07	1.42171e-05
WBGene00001752	30.7282	1.05609	0.378963	2.78678	0.00532346	0.0485562
WBGene00016440	42.4794	1.0558	0.370527	2.84946	0.00437932	0.0428374
WBGene00013400	30.587	1.05548	0.377879	2.79317	0.00521941	0.0478379
WBGene00006820	197.903	1.05505	0.274568	3.84257	0.000121753	0.00349996
WBGene00008748	269.963	1.05488	0.261736	4.0303	5.57058e-05	0.00187461
WBGene00014164	65.5242	1.05457	0.353234	2.98548	0.00283135	0.0321256
WBGene00044082	25.6245	1.05367	0.372062	2.83198	0.00462609	0.0443278
WBGene00012231	1229.65	1.05346	0.210354	5.00803	5.49896e-07	3.54378e-05
WBGene00000562	76.1153	1.04978	0.340409	3.08389	0.00204314	0.0264019
WBGene00045050	30.0622	1.0493	0.37824	2.77417	0.00553433	0.0496528
WBGene00000670	433.326	1.04913	0.373624	2.80797	0.00498546	0.0466382
WBGene00002991	116.961	1.0489	0.324566	3.23169	0.0012306	0.0186769
WBGene00006764	649.081	1.04699	0.28055	3.73191	0.000190035	0.00491797
WBGene00008229	27.1873	1.04587	0.37826	2.76495	0.00569312	0.0504001
WBGene00001099	69.5242	1.04561	0.341628	3.06067	0.00220844	0.0274986
WBGene00015061	381.441	1.04514	0.244646	4.27207	1.9367e-05	0.000751805
WBGene00006472	4839.64	1.04492	0.188591	5.54067	3.01316e-08	2.89971e-06
WBGene00020155	176.976	1.04363	0.347437	3.00378	0.00266645	0.0309309
WBGene00016084	20633.5	1.04145	0.177164	5.87843	4.14184e-09	5.10482e-07
WBGene00006956	115.495	1.0382	0.344716	3.01175	0.00259746	0.0304168
WBGene00016551	47.7882	1.03814	0.363112	2.85901	0.00424962	0.0420979
WBGene00017969	31.5519	1.0376	0.378169	2.74374	0.00607442	0.052176
WBGene00014138	43.5125	1.03703	0.372585	2.78333	0.00538047	0.0487675
WBGene00007752	1108.4	1.03698	0.232849	4.45344	8.45044e-06	0.000375321
WBGene00004875	138.316	1.03583	0.32024	3.23455	0.00121836	0.0186537
WBGene00001390	149.337	1.03532	0.339174	3.05248	0.00226962	0.0277649
WBGene00003604	28.7637	1.03477	0.378591	2.73322	0.00627177	0.0531182
WBGene00003929	219.297	1.03355	0.263963	3.91553	9.02071e-05	0.00270347
WBGene00007875	22.6146	1.03231	0.377994	2.73102	0.00631378	0.0532007
WBGene00008341	28.3666	1.03164	0.378751	2.72379	0.00645376	0.0537905
WBGene00012980	805.533	1.03123	0.212499	4.85288	1.21684e-06	6.95719e-05
WBGene00013477	97.572	1.03123	0.349632	2.94947	0.00318315	0.0347148
WBGene00018342	40.3329	1.02977	0.377213	2.72995	0.00633447	0.0532009
WBGene00003055	86.2861	1.02862	0.331145	3.10624	0.00189484	0.0250781
WBGene00000789	75.2447	1.02806	0.353489	2.90833	0.00363366	0.037843
WBGene00006819	803.887	1.02546	0.229365	4.47085	7.79099e-06	0.000352382
WBGene00007454	55.2088	1.02342	0.35451	2.88686	0.00389105	0.0395523
WBGene00007943	782.208	1.02247	0.207131	4.93637	7.95916e-07	4.87437e-05
WBGene00012144	86.0898	1.02033	0.362643	2.81359	0.00489915	0.0460492
WBGene00016735	167.913	1.0201	0.289425	3.52456	0.00042418	0.00874983
WBGene00002056	69.591	1.02008	0.34576	2.95024	0.00317525	0.0346711
WBGene00001172	180.64	1.01972	0.325718	3.13069	0.00174398	0.0237199
WBGene00001544	76.7167	1.01958	0.339075	3.00696	0.00263877	0.0306819
WBGene00022500	136.235	1.01936	0.337972	3.01611	0.00256041	0.0301621
WBGene00007480	58.295	1.01709	0.351618	2.89259	0.00382084	0.0389994
WBGene00000453	187.286	1.01601	0.320464	3.17043	0.00152214	0.0215636
WBGene00019935	23.3731	1.01596	0.378722	2.68261	0.00730503	0.0581806
WBGene00015913	211.445	1.01581	0.288995	3.51498	0.000439793	0.00892256
WBGene00019279	27.0958	1.01476	0.378948	2.67783	0.00741007	0.0585871
WBGene00012564	552.613	1.01462	0.223755	4.53453	5.77323e-06	0.000277678
WBGene00021463	75.3083	1.01205	0.346629	2.91969	0.00350384	0.0370953
WBGene00019368	31.3882	1.01095	0.376454	2.68546	0.00724293	0.0577666
WBGene00007649	2842.14	1.00994	0.215048	4.69633	2.64878e-06	0.000139663
WBGene00020834	131.286	1.00832	0.306089	3.29421	0.000986973	0.0165222
WBGene00022435	70.1439	1.00818	0.350555	2.87595	0.00402808	0.0405274
WBGene00001395	318.032	1.00773	0.254409	3.96105	7.462e-05	0.00232833
WBGene00007372	242.295	1.00701	0.268118	3.75585	0.000172756	0.00464149
WBGene00011222	53.8964	1.00403	0.357762	2.80641	0.00500973	0.046688
WBGene00002016	34.6791	1.00292	0.37896	2.6465	0.00813301	0.0614826
WBGene00005654	45.28	1.00241	0.367539	2.72734	0.00638466	0.0534403
WBGene00019751	44.3887	1.00208	0.369029	2.71546	0.00661838	0.0545629
WBGene00008741	244.775	1.00186	0.280703	3.5691	0.000358216	0.00783151
WBGene00020504	194.663	1.00068	0.270563	3.69852	0.00021686	0.00533228

## Sheet: up-regulated and bound (Class I
Gene ID
WBGene00004990
WBGene00006929
WBGene00013654
WBGene00016332
WBGene00017892
WBGene00019617
WBGene00016735
WBGene00010605
WBGene00014252
WBGene00000803
WBGene00001394
WBGene00011856
WBGene00010901
WBGene00004875
WBGene00003956
WBGene00000831
WBGene00020662
WBGene00010769
WBGene00000277
WBGene00003096
WBGene00003738
WBGene00008194
WBGene00016997
WBGene00015913
WBGene00013639
WBGene00007752
WBGene00012231
WBGene00009884
WBGene00017123
WBGene00002248
WBGene00019914
WBGene00016440
WBGene00006820
WBGene00018837
WBGene00001395
WBGene00008515
WBGene00001099
WBGene00007112
WBGene00012185
WBGene00016419
WBGene00003934
WBGene00012592
WBGene00001560
WBGene00006927
WBGene00020393
WBGene00008669
WBGene00018602
WBGene00000779
WBGene00003577
WBGene00003090
WBGene00022781
WBGene00000786
WBGene00020504
WBGene00008741
WBGene00016006
WBGene00012239
WBGene00010050
WBGene00022848
WBGene00019619
WBGene00004988
WBGene00009396
WBGene00022500
WBGene00015061
WBGene00005002
WBGene00008341
WBGene00009430
WBGene00012664
WBGene00002258
WBGene00006942
WBGene00010793
WBGene00000789
WBGene00014141
WBGene00004999
WBGene00022644
WBGene00007336
WBGene00021050
WBGene00004057
WBGene00010221
WBGene00019261
WBGene00002280
WBGene00002273
WBGene00004130
WBGene00003828
WBGene00017691
WBGene00000545
WBGene00004993
WBGene00000998
WBGene00006754
WBGene00006819
WBGene00010204
WBGene00000991
WBGene00020230
WBGene00007153
WBGene00011330
WBGene00009796
WBGene00004423
WBGene00021048
WBGene00007331
WBGene00004237
WBGene00008748
WBGene00012140
WBGene00004131
WBGene00003893
WBGene00003097
WBGene00007479
WBGene00017964
WBGene00006915
WBGene00016721
WBGene00002272
WBGene00000218
WBGene00020369
WBGene00012782
WBGene00006472
WBGene00001398
WBGene00002991
WBGene00000370
WBGene00003515
WBGene00011474
WBGene00008654
WBGene00022816
WBGene00007372
WBGene00006764
WBGene00017969
WBGene00019017
WBGene00006930
WBGene00003497
WBGene00009259
WBGene00002282
WBGene00008273
WBGene00003995
WBGene00012615
WBGene00001564
WBGene00006759
WBGene00013855
WBGene00006513
WBGene00012253
WBGene00044488
WBGene00011222
WBGene00016274
WBGene00006925
WBGene00007943
WBGene00015933
WBGene00002271
WBGene00020507
WBGene00010336
WBGene00004313
WBGene00021325
WBGene00015660
WBGene00009342
WBGene00014000
WBGene00008735
WBGene00000219
WBGene00016862
WBGene00001172
WBGene00010822
WBGene00018951
WBGene00020581
WBGene00001843
WBGene00008486
WBGene00001475
WBGene00019895
WBGene00009434
WBGene00016084
WBGene00016594
WBGene00003055
WBGene00017419
WBGene00017591
WBGene00018877
WBGene00006926
WBGene00011571
WBGene00019682
WBGene00016343
WBGene00002056
WBGene00021872
WBGene00014001
WBGene00001501
WBGene00014138
WBGene00018860
WBGene00000216
WBGene00021322
WBGene00012134
WBGene00015280
WBGene00012747
WBGene00003929
WBGene00014253
WBGene00022642
WBGene00000215
WBGene00011102
WBGene00011059
WBGene00020158
WBGene00007807
WBGene00003091
WBGene00007875
WBGene00001758
WBGene00000217
WBGene00000273
WBGene00001169
WBGene00001397
WBGene00022497
WBGene00009394
WBGene00010049
WBGene00014164
WBGene00003242
WBGene00044696
WBGene00017501
WBGene00018237
WBGene00000652
WBGene00012158
WBGene00016957
WBGene00012407
WBGene00012144
WBGene00000670
WBGene00012339
WBGene00000214
WBGene00018405
WBGene00001263
WBGene00008229
WBGene00013284

## Sheet: down regulated in endu-2(lf)
Gene ID	Base mean	log2(FC)_endu-2(tm4977) vs.N2	StdErr	Wald-Stats	P-value	P-adj
WBGene00020167	136.999	-1.84761	0.300769	-6.14297	8.09928e-10	1.15738e-07
WBGene00011000	507.02	-1.63423	0.266589	-6.13014	8.78034e-10	1.21935e-07
WBGene00010953	185.051	-1.59185	0.292971	-5.43347	5.52688e-08	4.90946e-06
WBGene00020164	1655.75	-1.50682	0.212042	-7.1062	1.19285e-12	2.96526e-10
WBGene00021858	56.237	-1.46831	0.356397	-4.11985	3.79113e-05	0.00133318
WBGene00011923	109.769	-1.45828	0.336531	-4.33329	1.469e-05	0.000596063
WBGene00044989	2982.87	-1.41635	0.237233	-5.9703	2.36821e-09	3.11341e-07
WBGene00015236	187.542	-1.3925	0.275757	-5.04976	4.42375e-07	2.89413e-05
WBGene00008393	1015.15	-1.34542	0.284846	-4.72332	2.32025e-06	0.000124335
WBGene00045268	640.772	-1.29593	0.265105	-4.88836	1.01677e-06	5.93218e-05
WBGene00017436	157.833	-1.29133	0.296969	-4.34835	1.37166e-05	0.000565881
WBGene00010539	1237.77	-1.27926	0.224186	-5.70625	1.1549e-08	1.25135e-06
WBGene00009271	292.517	-1.2525	0.247126	-5.06825	4.01481e-07	2.65678e-05
WBGene00013391	2892.69	-1.24999	0.225709	-5.53805	3.05852e-08	2.89971e-06
WBGene00004398	27.2216	-1.17771	0.367211	-3.20718	0.00134044	0.0196971
WBGene00011460	224.214	-1.17741	0.319217	-3.68843	0.00022564	0.00547982
WBGene00019997	423.334	-1.16573	0.279398	-4.17228	3.01563e-05	0.00110308
WBGene00010426	48.5864	-1.14936	0.364367	-3.1544	0.00160829	0.0223349
WBGene00009224	707.582	-1.13836	0.213997	-5.31951	1.04049e-07	8.54936e-06
WBGene00022854	3147.81	-1.12928	0.230321	-4.90307	9.43497e-07	5.63811e-05
WBGene00020408	2350.23	-1.11024	0.189893	-5.84664	5.01593e-09	6.10581e-07
WBGene00013392	2624.59	-1.09655	0.241276	-4.54481	5.49845e-06	0.00026839
WBGene00010007	2111.22	-1.08909	0.258751	-4.20903	2.56465e-05	0.000957859
WBGene00019439	113.327	-1.08701	0.306458	-3.54702	0.000389621	0.00829733
WBGene00008534	289.928	-1.08053	0.315769	-3.42189	0.000621869	0.0118143
WBGene00009218	529.82	-1.06115	0.234223	-4.53049	5.88466e-06	0.000281301
WBGene00021711	140.985	-1.04444	0.308064	-3.39034	0.000698069	0.0128653
WBGene00007778	26.806	-1.04302	0.378844	-2.75317	0.00590217	0.0511833
WBGene00044219	186.808	-1.04091	0.281121	-3.70271	0.000213312	0.00528457
WBGene00044773	279.367	-1.03949	0.270943	-3.83658	0.000124758	0.0035668
WBGene00007734	85.5646	-1.03923	0.34327	-3.02745	0.00246629	0.0295476
WBGene00010065	299.075	-1.03454	0.297753	-3.4745	0.000511807	0.0101387
WBGene00044081	1348.57	-1.02851	0.272775	-3.77053	0.000162899	0.00444925
WBGene00021034	112.7	-1.02401	0.316121	-3.23931	0.0011982	0.018431
WBGene00012211	85.2901	-1.00654	0.328344	-3.06549	0.00217314	0.0272149

## Sheet: down-regulate & bound (class II
Gene ID
WBGene00004398
WBGene00013392
WBGene00011000
WBGene00044989
WBGene00015236
WBGene00044081
WBGene00011460
WBGene00007778
WBGene00019997
WBGene00020408
WBGene00022854
